# Supplementary material for: Determinants of magnesium sulphate use in women hospitalized at <29 weeks with severe or non-severe pre-eclampsia
Source: PLoS One. 2017 Dec 22;12(12):e0189966. doi: 10.1371/journal.pone.0189966 (PMC5741231; doi:10.1371/journal.pone.0189966)
Supplement: S1 File — (CSV) [file pone.0189966.s001.csv]

pregnancyID	site	MgSO4	NoMg	intra-mag	Severe2008	nonSeverePET	Severe2014	ageAtEdd	AgeCat3	ethn_afroCan	ethn_Asian	ethn_Cauc	ethn_eastAs	ethn_Hisp	ethn_indoCan	ethn_naAm	ethn_southAs	ethn_oth	median family income	BMI	underwgt	normwgt	overwgt	obese	preHtn	preDiabetes	preThromboembolism	any_uterine	uaBicUter	uaDidUter	uaUterLei	uaUterUni	uaOther	inAbdInf	miHepB	miHepC	miHIV	miGenHer	new_Other	pre_other	multipreg	parity	nulliparous	abortSA	abortTA	sndTriDE	prev_sb	living	live_lt37
001	C	0	1	0	0	1	0	36	4	0	0	0	1	0	0	0	0	0	36779	25.16015768	0	0	1	0	0	0	0	0	0	0	0	0	0	0	0	0	0	1	1	1	0	0	1	0	1	0	0	0	0
002	M	0	1	0	1	0	1	34	1										49827						1	0	0	0	0	0	0	0	0	0	0	0	0	0	0	0	0	1	0	1	0	0	0	1	0
003	C	0	1	0	0	1	0	39	4	0	0	1	0	0	0	0	0	0	77086	19.85422924	1	0	0	0	1	0	0	0	0	0	0	0	0	0	0	0	0	0	0	0	0	1	0	0	0	0	0	2	1
004	D	1	0	1	1	0	1	33	1	0	0	1	0	0	0	0	0	0	61530						1	0	0	0	0	0	0	0	0	0	0	0	0	0	0	0	0	1	0	0	0	0	0	1	1
005	D	1	0	1	1	0	1	27	3	0	0	1	0	0	0	0	0	0	72012						0	0	0	0	0	0	0	0	0	0	0	0	0	0	0	0	0	1	0	0	0	0	0	2	0
006	I	1	0	0	0	1	0	25	3	0	0	0	0	0	0	0	0	1	62728						0	0	0	0	0	0	0	0	0	0	0	0	0	0	0	0	0	0	1	1	0		0	0	0
007	C	0	1	0	0	1	0	41	4	0	0	0	1	0	0	0	0	0	65532	22.03856749	0	1	0	0	1	0	0	0	0	0	0	0	0	0	0	0	0	0	0	0	0	1	0	1	0	0	1	1	1
008	L	1	0	0	0	1	0	27	3										62958	31.64428577	0	0	0	1	0	0	0	0	0	0	0	0	0	0	0	0	0	0	0	0	0	1	0	0	1	0	0	2	0
009	M	0	1	0	0	1	0	35	4										57107						0	0	0	0	0	0	0	0	0	0	0	0	0	0	0	0	0	1	0	0	0	0	0	4	0
010	K	1	0	1	0	1	0	24	2	0	0	0	0	0	0	1	0	0	47516						0	0	0	0	0	0	0	0	0	0	0	0	0	0	0	0	0	0	1	0	0		0		0
011	C	1	0	0	0	1	0	35	4	0	0	1	0	0	0	0	0	0	70968	29.2857506	0	0	1	0	0	0	0	0	0	0	0	0	0	0	0	0	0	0	0	0	0	1	0	0	0	0	0	1	0
012	I	0	1	0	0	1	0	27	3	0	0	1	0	0	0	0	0	0	64390						0	0	0	0	0	0	0	0	0	0	0	0	0	0	0	0	1	0	1	1	0	0	0	0	0
013	C	1	0	1	0	1	0	37	4										64306	19.03913459	1	0	0	0	0	0	0	0	0	0	0	0	0	0	0	0	0	0	0	0	0	0	1	0	0		0		0
014	D	1	0	1	0	1	0	35	4	0	0	0	0	1	0	0	0	0	56745	24.8015873	0	1	0	0	1	0	0	0	0	0	0	0	0	0	0	0	0	0	0	0	0	0	1	1	0	0	0	0	0
015	K	1	0	0	0	1	0	30	1										52199	39.68959778	0	0	0	1	0	0	0	0	0	0	0	0	0	0	0	0	0	0	0	0	0	0	1	0	0		0		0
016	H	1	0	0	1	0	1	27	3	0	0	1	0	0	0	0	0	0							0	0	0	0	0	0	0	0	0	0	0	0	0	0	0	0	0	0	1	0	0	0	0	0	0
017	O	1	0	1	0	1	0	40	4	0	0	1	0	0	0	0	0	0	52832	24.99810815	0	1	0	0	1	0	0	0	0	0	0	0	0	0	0	0	0	0	0	0	1	0	1	0	0		0		0
018	C	1	0	1	0	1	0	25	3	0	0	1	0	0	0	0	0	0	50453	29.53503296	0	0	1	0	0	0	0	0	0	0	0	0	0	0	0	0	0	0	0	0	0	0	1	0	0		0		0
019	K	1	0	1	1	0	1	26	3	0	0	1	0	0	0	0	0	0	83713						0	0	0	0	0	0	0	0	0	0	0	0	0	0	0	0	1	0	1	0	0		0		0
020	I	1	0	0	0	1	0	36	4	0	0	1	0	0	0	0	0	0	58423						1	0	0	0	0	0	0	0	0	0	0	0	0	0	0	0	0	0	1	0	0		0		0
021	H	1	0	1	0	1	0	29	3	0	0	0	0	0	0	0	0	1							0	0	0	0	0	0	0	0	0	0	0	0	0	0	0	0	1	0	1	0	0		0		0
022	K	1	0	0	0	1	0	33	1										63882						0	0	0	0	0	0	0	0	0	0	0	0	0	0	0	0	0	0	1	0	0		0		0
023	K	0	1	0	1	0	1	32	1	0	0	1	0	0	0	0	0	0		23.38631043	0	1	0	0	1	0	0	0	0	0	0	0	0	0	0	0	0	0	0	0	0	1	0	0	1	0	0	2	1
024	K	1	0	1	0	1	0	29	3										74033	36.84625405	0	0	0	1	1	0	0	0	0	0	0	0	0	0	0	0	0	0	0	0	0	0	1	0	0		0		0
025	I	1	0	0	0	1	0	35	4										45065	21.28605395	0	1	0	0	0	0	0	1	0	0	1	0	0	0	0	0	0	0	0	0	0	0	1	1	0	0	0	0	0
026	E	0	1	0	0	1	0	28	3	0	0	1	0	0	0	0	0	0		35.04942756	0	0	0	1	0	0	0	0	0	0	0	0	0	0	0	0	0	0	1	1	0	1	0	1	0	0	0	2	1
027	O	1	0	0	1	0	1	25	3	0	0	1	0	0	0	0	0	0	56038	14.39740725	1	0	0	0	0	0	0	0	0	0	0	0	0	0	0	0	0	0	0	0	0	0	1	0	0		0		0
028	O	1	0	0	0	1	0	28	3										66772						0	0	0	0	0	0	0	0	0	0	0	0	0	0	0	0	0	0	1	0	0		0		0
029	C	0	1	0	1	0	1	33	1	0	0	0	1	0	0	0	0	0	51610	22.93649562	0	1	0	0	0	0	0	0	0	0	0	0	0	0	0	0	0	0	0	0	0	0	1	1	0	0	0	0	0
030	O	0	1	0	0	1	0	36	4	0	0	1	0	0	0	0	0	0	105481	34.27983023	0	0	0	1	0	0	0	0	0	0	0	0	0	0	0	0	0	0	0	0	0	0	1	1	0		0	0	0
031	F	1	0	1	0	1	0	36	4										99568						1	0	0	0	0	0	0	0	0	0	0	0	0	0	0	0	0	0	1	0	0		0		0
032	G	1	0	1	0	1	0	31	1	0	0	0	0	0	0	1	0	0		25.29531387	0	0	1	0	0	0	0	0	0	0	0	0	0	0	0	0	0	0	0	0	0	1	0	0	1	0	0	4	1
033	O	1	0	1	0	1	0	23	2										73667	18.74499793	1	0	0	0	0	0	0	0	0	0	0	0	0	0	0	0	0	0	0	0	0	0	1	0	0		0		0
034	H	1	0	1	0	1	0	35	4	0	0	1	0	0	0	0	0	0		31.25	0	0	0	1	0	0	0	1	0	0	1	0	0	0	0	0	0	0	0	0	0	0	1	0	0		0		0
035	E	1	0	0	0	1	0	33	1	0	0	1	0	0	0	0	0	0							0	0	0	0	0	0	0	0	0	0	0	0	0	0	0	0	0	0	1	1	0	0	0	0	0
036	O	1	0	1	0	1	0	19	2										70028	22.14290054	0	1	0	0	0	0	0	0	0	0	0	0	0	0	0	0	0	0	0	0	0	0	1	0	1	0	0	0	0
037	E	0	1	0	0	1	0	36	4	0	0	1	0	0	0	0	0	0							0	0	0	1	0	0	0	0	1	0	0	0	0	0	0	0	0	0	1	0	0		0		0
038	O	1	0	0	0	1	0	20	2	0	0	1	0	0	0	0	0	0	58527	25.8431526	0	0	1	0	0	0	0	0	0	0	0	0	0	0	0	0	0	0	0	0	0	0	1	0	0		0		0
039	O	0	1	0	0	1	0	38	4										99443	31.47331737	0	0	0	1	1	0	0	1	0	0	0	0	1	0	0	0	0	0	0	0	0	0	1	1	0		0	0	0
040	C	0	1	0	0	1	0	41	4	0	0	1	0	0	0	0	0	0	69954	36.67820069	0	0	0	1	0	0	0	0	0	0	0	0	0	0	0	0	0	0	0	0	0	1	0	0	0	0	1	1	1
041	P	0	1	0	0	1	0	28	3	0	0	1	0	0	0	0	0	0	41205						0	0	0	0	0	0	0	0	0	0	0	0	0	0	0	0	0	0	1	1	1	0	0	0	0
042	C	0	1	0	0	1	1	33	1	0	0	0	0	0	1	0	0	0	76041	21.58068968	0	1	0	0	0	0	0	0	0	0	0	0	0	0	0	0	0	0	0	0	0	0	1	0	0		0		0
043	C	1	0	0	0	1	0	37	4	0	0	0	0	0	0	0	1	0	51610	22.19503979	0	1	0	0	1	0	0	0	0	0	0	0	0	0	0	0	0	0	0	0	0	0	1	0	1	0	0	0	0
044	O	1	0	0	0	1	0	23	2										56448	21.28572566	0	1	0	0	1	0	0	0	0	0	0	0	0	0	0	0	0	0	0	0	0	0	1	0	0		0		0
045	O	1	0	0	0	1	0	37	4	0	0	1	0	0	0	0	0	0	56619	34.75007151	0	0	0	1	0	0	0	0	0	0	0	0	0	0	0	0	0	0	0	0	0	1	0	0	0	0	0	2	1
046	P	0	1	0	0	1	0	23	2	0	0	1	0	0	0	0	0	0		29.7300183	0	0	1	0	0	0	0	0	0	0	0	0	0	0	0	0	0	0	0	0	0	1	0	1	0	0	1	0	0
047	C	1	0	1	0	1	0	37	4										54798	30.4100954	0	0	0	1	0	0	0	0	0	0	0	0	0	0	0	0	0	0	0	0	0	1	0	0	0		0	5	0
048	C	0	1	0	0	1	0	39	4	0	0	0	1	0	0	0	0	0	54243	25.19185723	0	0	1	0	0	0	0	0	0	0	0	0	0	0	0	0	0	0	0	0	0	1	0	0	0	0	0	2	0
049	I	1	0	1	0	1	0	29	3	0	0	0	1	0	0	0	0	0	60422						0	0	0	0	0	0	0	0	0	0	0	0	0	0	0	0	0	1	0	1	0	0	0	2	0
050	M	0	1	0	0	1	0	24	2										57107						0	0	0	0	0	0	0	0	0	0	0	0	0	0	0	0	0	0	1	0	0		0		0
051	O	1	0	0	0	1	0	30	1	0	0	1	0	0	0	0	0	0	66971	34.41113217	0	0	0	1	0	0	0	0	0	0	0	0	0	0	0	0	0	0	0	0	0	0	1	0	0		0		0
052	K	1	0	1	0	1	0	31	1										75617	25.79424997	0	0	1	0	0	0	0	0	0	0	0	0	0	0	0	0	0	0	0	0	0	0	1	0	1	0	0	0	0
053	O	0	1	0	0	1	0	32	1										107024	29.29506133	0	0	1	0	0	0	0	0	0	0	0	0	0	0	0	0	0	0	0	0	0	1	0	1	0	0	0	1	1
054	O	1	0	0	1	0	1	27	3	0	0	1	0	0	0	0	0	0	69727	24.07209414	0	1	0	0	0	0	0	0	0	0	0	0	0	0	0	0	0	0	0	0	0	0	1	0	0		0		0
055	O	1	0	0	1	0	1	22	2	1	0	0	0	0	0	0	0	0	67340	20.61587641	0	1	0	0	0	0	0	0	0	0	0	0	0	0	0	0	0	0	0	0	0	0	1	0	1	0	0	0	0
056	P	1	0	1	0	1	0	35	4	0	0	1	0	0	0	0	0	0	43758						0	0	0	0	0	0	0	0	0	0	0	0	0	0	0	0	0	0	1	1	0	0	0	0	0
057	M	0	1	0	0	1	1	21	2										47516						0	0	0	0	0	0	0	0	0	0	0	0	0	0	0	0	0	1	0	0	0	0	0	1	0
058	K	1	0	0	1	0	1	30	1										63960	21.55875102	0	1	0	0	0	0	0	0	0	0	0	0	0	0	0	0	0	0	0	0	0	0	1	0	0		0		0
059	H	1	0	1	1	0	1	23	2	0	0	1	0	0	0	0	0	0		23.84808814	0	1	0	0	0	0	0	0	0	0	0	0	0	0	0	0	0	0	0	0	0	0	1	0	0		0		0
060	C	1	0	1	0	1	0	43	4	0	0	0	1	0	0	0	0	0	57202	26.0930309	0	0	1	0	0	0	0	0	0	0	0	0	0	0	0	0	0	0	0	0	0	1	0	0	0	0	0	1	0
061	D	1	0	0	0	1	1	25	3	0	0	1	0	0	0	0	0	0	41636						0	0	0	0	0	0	0	0	0	0	0	0	0	0	0	0	0	0	1	0	0		0		0
062	O	1	0	0	0	1	0	29	3	0	0	1	0	0	0	0	0	0	65471	41.19466394	0	0	0	1	0	0	0	0	0	0	0	0	0	0	0	0	0	0	0	0	0	1	0	0	0	0	0	1	0
063	D	0	1	0	0	1	0	33	1	0	0	1	0	0	0	0	0	0	40641						1	0	0	0	0	0	0	0	0	0	0	0	0	0	0	0	0	1	0	0	1	1	0	1	1
064	M	1	0	0	0	1	0	39	4										49795						0	0	0	0	0	0	0	0	0	0	0	0	0	0	0	0	0	1	0	1	0	0	0	5	0
065	C	1	0	1	0	1	0	30	1										66293						0	0	0	0	0	0	0	0	0	0	0	0	0	0	0	0	0	0	1	0	0		0		0
066	I	1	0	0	1	0	1	33	1	0	0	1	0	0	0	0	0	0	104627	45.26396039	0	0	0	1	1	0	0	0	0	0	0	0	0	0	0	0	0	0	0	0	0	0	1	0	0		0		0
067	C	0	1	0	0	1	0	37	4	0	0	0	1	0	0	0	0	0	51610	27.29156035	0	0	1	0	0	0	0	0	0	0	0	0	0	0	0	0	0	0	0	0	0	0	1	0	0		0		0
068	C	0	1	0	1	0	1	24	2	0	0	0	0	0	0	0	0	1	75735	24.87505055	0	1	0	0	0	0	0	0	0	0	0	0	0	0	0	0	0	0	0	0	0	0	1	0	0		0		0
069	C	0	1	0	0	1	1	20	2	0	0	1	0	0	0	0	0	0	48088	22.00691989	0	1	0	0	0	0	0	0	0	0	0	0	0	0	0	0	0	0	0	0	0	0	1	0	0		0		0
070	C	1	0	0	0	1	0	31	1										64491	21.0806657	0	1	0	0	1	0	0	0	0	0	0	0	0	0	0	0	0	0	0	0	0	0	1	0	0		0		0
071	C	1	0	1	0	1	0	35	4	0	0	0	0	0	1	0	0	0	66113	31.24548153	0	0	0	1	0	0	0	0	0	0	0	0	0	0	0	0	0	0	0	0	0	0	1	0	0		0		0
072	F	0	1	0	0	1	0	28	3										56503						0	0	0	1	1	0	0	0	0	0	0	0	0	0	0	0	0	0	1	1	0	0	0	0	0
073	I	1	0	1	0	1	0	36	4	0	0	1	0	0	0	0	0	0	76914						0	0	0	0	0	0	0	0	0	0	0	0	0	0	0	0	0	0	1	0	0		0		0
074	P	0	1	0	0	1	0	29	3	0	0	1	0	0	0	0	0	0	56732						0	0	0	0	0	0	0	0	0	0	0	0	0	0	0	0	0	0	1	1	0	0	0	0	0
075	C	1	0	1	0	1	0	32	1	0	0	0	0	0	0	0	1	0	61350	20.80325945	0	1	0	0	0	0	0	0	0	0	0	0	0	0	0	0	0	0	0	0	0	1	0	0	0	0	0	1	0
076	C	0	1	0	1	0	1	36	4	0	0	1	0	0	0	0	0	0		23.76171661	0	1	0	0	0	0	0	0	0	0	0	0	0	0	0	0	0	0	0	0	0	0	1	0	0		0		0
077	I	1	0	0	1	0	1	32	1	0	0	1	0	0	0	0	0	0	63708						0	0	0	0	0	0	0	0	0	0	0	0	0	0	0	0	0	0	1	0	0		0		0
078	C	1	0	1	1	0	1	38	4										48639						0	0	0	0	0	0	0	0	0	0	0	0	0	0	0	0	0	0	1	0	0		0		0
079	J	1	0	0	1	0	1	32	1	0	0	1	0	0	0	0	0	0	94074	21.875	0	1	0	0	0	0	0	0	0	0	0	0	0	0	0	0	0	0	0	0	0	0	1	0	1	0	0	0	0
080	C	1	0	0	0	1	0	30	1	0	0	1	0	0	0	0	0	0	64146	37.19772925	0	0	0	1	0	0	0	0	0	0	0	0	0	0	0	0	0	0	0	0	0	1	0	0	0	0	0	1	0
081	D	1	0	1	1	0	1	21	2	0	0	1	0	0	0	0	0	0	56333						0	0	0	0	0	0	0	0	0	0	0	0	0	0	0	0	0	0	1	0	0		0		0
082	O	1	0	0	0	1	0	23	2	0	0	1	0	0	0	0	0	0	69727	25.1056855	0	0	1	0	0	0	0	0	0	0	0	0	0	0	0	0	0	0	0	0	0	0	1	0	0	0	0	0	0
083	D	1	0	1	0	1	0	37	4	0	0	1	0	0	0	0	0	0	37705						0	0	0	0	0	0	0	0	0	0	0	0	0	0	0	0	0	0	1	1	0	0	0	0	0
084	O	1	0	1	0	1	0	25	3	0	0	1	0	0	0	0	0	0	111237	35.66539462	0	0	0	1	1	0	0	0	0	0	0	0	0	0	0	0	0	0	0	0	0	0	1	0	0		0		0
085	H	1	0	1	1	0	1	29	3	0	0	1	0	0	0	0	0	0		21.76617356	0	1	0	0	0	0	0	0	0	0	0	0	0	0	0	0	0	0	0	0	0	0	1	0	0		0		0
086	F	1	0	0	0	1	0	27	3										58643	43.57504145	0	0	0	1	0	0	0	0	0	0	0	0	0	0	0	0	0	0	0	0	0	0	1	1	1	0	0	0	0
087	J	1	0	1	0	1	0	44	4	0	0	1	0	0	0	0	0	0	78699	27.46184763	0	0	1	0	0	0	0	0	0	0	0	0	0	1	0	0	0	0	0	1	0	0	1	1	0	0	0	0	0
088	O	1	0	0	0	1	0	30	1	0	0	1	0	0	0	0	0	0	72106	35.85005081	0	0	0	1	1	0	0	0	0	0	0	0	0	0	0	0	0	0	0	0	0	1	0	0	0	0	0	1	1
089	P	1	0	1	0	1	0	26	3	0	0	1	0	0	0	0	0	0	45223	23.46196169	0	1	0	0	0	0	0	0	0	0	0	0	0	0	0	0	0	0	0	0	0	0	1	0	0		0		0
090	D	1	0	0	1	0	1	28	3	0	0	1	0	0	0	0	0	0	49644						0	0	0	0	0	0	0	0	0	0	0	0	0	0	0	0	0	0	1	1	0	0	0	0	0
091	H	1	0	0	0	1	0	26	3	0	0	1	0	0	0	0	0	0							0	0	0	0	0	0	0	0	0	0	0	0	0	0	0	0	0	0	1	0	0		0		0
092	E	1	0	0	0	1	0	37	4	0	0	1	0	0	0	0	0	0		26.45127486	0	0	1	0	1	0	0	0	0	0	0	0	0	0	0	0	0	0	0	0	0	0	1	1	0	0	0	0	0
093	P	0	1	0	0	1	0	42	4	0	0	0	0	0	0	0	0	1	73122	21.45634267	0	1	0	0	0	0	0	0	0	0	0	0	0	0	0	0	0	0	0	0	0	1	0	1	0	0	0	1	1
094	H	1	0	0	0	1	0	26	3	0	0	1	0	0	0	0	0	0		24.46253244	0	1	0	0	0	0	0	0	0	0	0	0	0	0	0	0	0	0	0	0	0	0	1	0	0		0		0
095	J	0	1	0	0	1	0	32	1	1	0	0	0	0	0	0	0	0	87373	24.97812839	0	1	0	0	1	0	0	0	0	0	0	0	0	1	0	0	0	0	0	1	0	0	1	0	0		0		0
096	I	1	0	0	0	1	0	49	4	0	0	1	0	0	0	0	0	0	60774	26.48145397	0	0	1	0	1	0	0	1	0	0	0	1	0	1	0	0	0	0	0	1	0	0	1	1	0	0	0	0	0
097	J	1	0	1	0	1	0	42	4	0	0	1	0	0	0	0	0	0	84635	23.12467037	0	1	0	0	0	0	0	0	0	0	0	0	0	0	0	0	0	0	0	0	0	0	1	1	0	0	0	0	0
098	I	1	0	1	0	1	0	26	3	0	0	1	0	0	0	0	0	0	59734						1	0	0	0	0	0	0	0	0	0	0	0	0	0	0	0	0	1	0	0	0	0	0	1	0
099	F	0	1	0	0	1	0	32	1	0	0	1	0	0	0	0	0	0	83735						0	0	0	0	0	0	0	0	0	0	0	0	0	0	0	0	0	1	0	0	0	0	0	1	0
100	N	1	0	0	0	1	0	28	3											24.31412397	0	1	0	0	0	0	0	0	0	0	0	0	0	0	0	0	0	0	0	0	0	0	1	0	0		0		0
101	J	1	0	0	0	1	0	22	2	0	0	1	0	0	0	0	0	0	90407	28.88824951	0	0	1	0	0	0	0	0	0	0	0	0	0	0	0	0	0	0	0	0	0	0	1	0	0		0		0
102	F	0	1	0	1	0	1	25	3	0	0	1	0	0	0	0	0	0	41907						1	0	0	0	0	0	0	0	0	0	0	0	0	0	0	0	0	0	1	0	0		0		0
103	J	0	1	0	0	1	0	34	1	0	0	1	0	0	0	0	0	0	65192	27.18163009	0	0	1	0	0	0	0	0	0	0	0	0	0	1	0	0	0	0	0	1	0	0	1	0	0	0	0	0	0
104	F	1	0	0	1	0	1	32	1	0	0	1	0	0	0	0	0	0	47413						0	0	0	0	0	0	0	0	0	0	0	0	0	0	0	0	0	0	1	0	0		0		0
105	C	1	0	1	0	1	0	39	4										99019	31.17436987	0	0	0	1	0	0	0	0	0	0	0	0	0	0	0	0	0	0	0	0	0	1	0	1	0	0	0	1	1
106	J	1	0	1	0	1	0	42	4	0	0	0	0	0	0	0	1	0	92448	24.609375	0	1	0	0	0	0	0	0	0	0	0	0	0	0	0	0	0	0	0	0	0	0	1	0	0		0		0
107	Q	1	0	1	1	0	1	25	3	0	0	1	0	0	0	0	0	0	69727	31.45585238	0	0	0	1	0	0	0	0	0	0	0	0	0	0	0	0	0	0	0	0	0	0	1	1	0	0	0	0	0
108	F	1	0	1	0	1	0	25	3	0	0	0	0	0	0	0	0	1	62163						0	0	0	0	0	0	0	0	0	0	0	0	0	0	0	0	0	0	1	0	0		0		0
109	D	1	0	1	0	1	0	37	4	0	0	1	0	0	0	0	0	0	63201	36.50302889	0	0	0	1	1	1	0	0	0	0	0	0	0	0	0	0	0	0	0	0	0	0	1	1	0		0	0	0
110	I	1	0	0	1	0	1	19	2										66347						0	0	0	0	0	0	0	0	0	0	0	0	0	0	0	0	0	0	1	0	0		0		0
111	K	1	0	1	0	1	0	22	2	0	0	1	0	0	0	0	0	0		31.9451377	0	0	0	1	0	0	0	0	0	0	0	0	0	0	0	0	0	0	0	0	1	1	0	0	0	0	0	1	0
112	O	0	1	0	0	1	0	42	4	0	0	0	0	0	0	0	1	0	63133	24.03595689	0	1	0	0	1	0	0	0	0	0	0	0	0	0	0	0	0	0	0	0	0	0	1	1	0	0	0	0	0
113	D	1	0	0	0	1	0	26	3	0	0	1	0	0	0	0	0	0		28.79600463	0	0	1	0	0	0	0	0	0	0	0	0	0	0	0	0	0	0	0	0	0	0	1	0	0		0		0
114	J	0	1	0	0	1	0	32	1	0	0	1	0	0	0	0	0	0	64390	29.17986904	0	0	1	0	1	0	0	0	0	0	0	0	0	0	0	0	0	0	0	0	0	0	1	0	0		0		0
115	D	0	1	0	0	1	0	25	3	0	0	1	0	0	0	0	0	0	53177	41.50596878	0	0	0	1	1	0	0	0	0	0	0	0	0	0	0	0	0	1	1	1	0	0	1	0	0		0		0
116	K	1	0	0	1	0	1	23	2										69870						0	0	0	0	0	0	0	0	0	0	0	0	0	0	0	0	0	0	1	0	0		0		0
117	J	0	1	0	1	0	1	41	4	0	0	1	0	0	0	0	0	0							0	0	0	0	0	0	0	0	0	0	0	0	0	0	0	0	1	1	0	1	1	0	0	1	0
118	O	0	1	0	0	1	0	31	1	0	0	1	0	0	0	0	0	0	86230						0	1	0	0	0	0	0	0	0	0	0	0	0	0	0	0	0	0	1	1	0		0	0	0
119	K	1	0	1	1	0	1	30	1	1	0	0	0	0	0	0	0	0	65192	27.58732606	0	0	1	0	0	0	0	0	0	0	0	0	0	0	0	0	0	0	0	0	0	1	0	0	0	0	0	0	1
120	O	1	0	1	0	1	0	38	4	0	0	1	0	0	0	0	0	0	60096	49.06564005	0	0	0	1	0	0	0	0	0	0	0	0	0	0	0	0	0	0	0	0	0	1	0	1	0	0	1	1	0
121	K	0	1	0	0	1	1	25	3	0	0	1	0	0	0	0	0	0	60960						0	0	0	0	0	0	0	0	0	0	0	0	0	0	0	0	0	0	1	0	0		0		0
122	E	1	0	1	0	1	0	29	3	0	0	1	0	0	0	0	0	0	58372						0	0	0	0	0	0	0	0	0	0	0	0	0	0	0	0	0	0	1	0	0		0		0
123	J	0	1	0	1	0	1	24	2										70871	34.67450783	0	0	0	1	0	0	0	0	0	0	0	0	0	0	0	0	0	0	0	0	0	0	1	0	0		0		0
124	H	1	0	1	0	1	0	34	1										101722	39.84375	0	0	0	1	0	0	0	0	0	0	0	0	0	0	0	0	0	0	0	0	0	0	1	0	1	0	0	0	0
125	O	1	0	1	0	1	0	31	1	1	0	0	0	0	0	0	0	0	55838						0	0	0	0	0	0	0	0	0	0	0	0	0	0	0	0	0	1	0	0	0		0	6	0
126	I	1	0	1	1	0	1	22	2										64378	25.74761121	0	0	1	0	0	0	0	0	0	0	0	0	0	0	0	0	0	0	0	0	0	0	1	0	0		0		0
127	I	0	1	0	0	1	0	40	4	0	0	1	0	0	0	0	0	0	112369	21.96418392	0	1	0	0	0	0	0	0	0	0	0	0	0	0	0	0	0	0	0	0	1	0	1	0	0		0	0	0
128	H	1	0	1	0	1	0	28	3	0	0	1	0	0	0	0	0	0	73667						0	0	0	0	0	0	0	0	0	0	0	0	0	0	0	0	0	0	1	0	0		0		0
129	O	1	0	1	0	1	0	26	3	0	0	1	0	0	0	0	0	0	67692	45.05199054	0	0	0	1	1	1	0	0	0	0	0	0	0	0	0	0	0	0	0	0	0	0	1	0	0		0		0
130	J	0	1	0	0	1	0	30	1										58772	20.63503867	0	1	0	0	0	0	0	0	0	0	0	0	0	0	0	0	0	0	0	0	0	0	1	0	0		0		0
131	J	0	1	0	1	0	1	34	1	0	0	1	0	0	0	0	0	0	94074	21.1552942	0	1	0	0	0	0	0	0	0	0	0	0	0	1	0	0	0	0	0	1	1	0	1	0	0		0		0
132	I	1	0	0	1	0	1	32	1										62027						0	0	0	0	0	0	0	0	0	0	0	0	0	0	0	0	0	0	1	0	0		0		0
133	P	1	0	1	0	1	0	25	3	0	0	1	0	0	0	0	0	0	68426	33.58843646	0	0	0	1	1	0	0	0	0	0	0	0	0	0	0	0	0	0	0	0	0	0	1	0	1		0	0	0
134	J	0	1	0	0	1	1	41	4	0	0	0	0	0	0	0	0	1		24.14151925	0	1	0	0	0	0	0	1	0	0	1	0	0	0	0	0	0	0	0	0	0	0	1	0	0		0		0
135	J	1	0	1	0	1	0	26	3	0	0	1	0	0	0	0	0	0		27.54820937	0	0	1	0	0	0	0	0	0	0	0	0	0	0	0	0	0	0	0	0	0	0	1	0	0		0		0
136	O	1	0	1	1	0	1	19	2	0	0	1	0	0	0	0	0	0	52624						0	0	0	0	0	0	0	0	0	0	0	0	0	0	0	0	0	0	1	0	0		0		0
137	K	0	1	0	0	1	0	26	3										82212	22.53061224	0	1	0	0	0	0	0	0	0	0	0	0	0	0	0	0	0	0	0	0	0	1	0	0	0	0	0	3	0
138	O	1	0	0	1	0	1	32	1										90871	19.85185376	1	0	0	0	1	0	0	0	0	0	0	0	0	0	0	0	0	0	0	0	0	0	1	0	0		0		0
139	O	0	1	0	1	0	1	35	4	1	0	0	0	0	0	0	0	0	90728	17.57706869	1	0	0	0	0	0	0	1	0	0	1	0	0	0	0	0	0	0	0	0	0	0	1	0	1	0	0	0	0
140	P	1	0	1	0	1	0	37	4	0	0	1	0	0	0	0	0	0	52999	42.87200832	0	0	0	1	0	0	0	0	0	0	0	0	0	0	0	0	0	0	0	0	0	0	1	0	0		0		0
141	L	0	1	0	1	0	1	20	2	0	0	1	0	0	0	0	0	0	56501	27.31378663	0	0	1	0	0	0	0	0	0	0	0	0	0	0	0	0	0	0	0	0	0	0	1	0	0		0		0
142	J	1	0	1	1	0	1	29	3	0	0	1	0	0	0	0	0	0	84086	28.08163265	0	0	1	0	0	0	0	0	0	0	0	0	0	0	0	0	0	0	0	0	0	0	1	0	0		0		0
143	I	0	1	0	0	1	0	45	4										62958						0	0	0	0	0	0	0	0	0	0	0	0	0	0	0	0	0	1	0	0	0	0	0	2	0
144	O	0	1	0	1	0	1	31	1	0	0	1	0	0	0	0	0	0	55165	32.94879285	0	0	0	1	0	0	0	0	0	0	0	0	0	0	0	0	0	0	0	0	0	1	0	0	0	0	0	1	1
145	H	1	0	1	0	1	0	37	4	1	0	0	0	0	0	0	0	0	68646	26.89232314	0	0	1	0	0	0	0	0	0	0	0	0	0	0	0	0	0	0	0	0	0	1	0	1	0	0	0	1	0
146	H	1	0	1	0	1	0	32	1	0	0	1	0	0	0	0	0	0		24.1286843	0	1	0	0	1	0	1	0	0	0	0	0	0	0	0	0	0	0	0	0	0	0	1	0	0		0		0
147	I	1	0	1	0	1	0	30	1	0	0	1	0	0	0	0	0	0	97185	25.97182902	0	0	1	0	0	0	0	0	0	0	0	0	0	0	0	0	0	0	0	0	0	1	0	0	0		0	1	1
148	J	1	0	0	0	1	0	26	3	0	0	1	0	0	0	0	0	0		29.53759449	0	0	1	0	0	0	0	0	0	0	0	0	0	0	0	0	0	0	0	0	0	0	1	0	0		0		0
149	I	1	0	1	1	0	1	32	1	1	0	0	0	0	0	0	0	0	74033						0	0	0	0	0	0	0	0	0	0	0	0	0	0	0	0	0	1	0	0	0	0	0	2	0
150	J	1	0	1	0	1	0	25	3	0	0	1	0	0	0	0	0	0	76331						0	0	0	0	0	0	0	0	0	0	0	0	0	0	0	0	0	0	1	0	0		0		0
151	J	1	0	1	0	1	0	36	4										60302	20.04744562	0	1	0	0	0	0	0	0	0	0	0	0	0	0	0	0	0	0	0	0	0	1	0	0	0	0	0	2	1
152	O	1	0	0	0	1	0	33	1										85103						0	0	0	0	0	0	0	0	0	0	0	0	0	0	0	0	0	0	1	0	0		0		0
153	J	1	0	1	1	0	1	42	4	0	0	1	0	0	0	0	0	0	133881	29.06574394	0	0	1	0	0	0	0	0	0	0	0	0	0	1	0	0	0	0	0	1	1	0	1	1	0	0	0	0	0
154	L	1	0	0	1	0	1	25	3	0	0	1	0	0	0	0	0	0	68644						0	0	0	0	0	0	0	0	0	0	0	0	0	0	0	0	0	0	1	0	0		0		0
155	I	1	0	0	1	0	1	20	2										63960						0	0	0	0	0	0	0	0	0	0	0	0	0	0	0	0	0	0	1	0	0		0		0
156	J	1	0	0	0	1	0	30	1										58876						0	0	0	0	0	0	0	0	0	0	0	0	0	0	0	0	0	1	0	1	0	0	0	1	1
157	H	0	1	0	0	1	0	30	1										53911						0	0	0	0	0	0	0	0	0	0	0	0	0	0	0	0	0	1	0	0	0	0	0	2	1
158	O	1	0	0	0	1	0	38	4										81785						0	0	0	0	0	0	0	0	0	0	0	0	0	0	0	0	0	1	0	0	0	0	0	1	0
159	H	1	0	0	0	1	0	36	4										100772						0	0	0	0	0	0	0	0	0	0	0	0	0	0	0	0	1	1	0	0	0	0	0	1	0
160	K	1	0	1	1	0	1	31	1	0	0	1	0	0	0	0	0	0	119066	22.80757155	0	1	0	0	1	0	0	0	0	0	0	0	0	0	0	0	0	0	0	0	0	0	1	1	0	0	0	0	0
161	I	1	0	1	0	1	0	41	4	0	0	1	0	0	0	0	0	0	58485						1	0	0	0	0	0	0	0	0	0	0	0	0	0	0	0	0	0	1	1	0	0	0	0	0
162	C	1	0	1	0	1	0	35	4	0	0	1	0	0	0	0	0	0	85103	25.50569366	0	0	1	0	0	0	0	0	0	0	0	0	0	0	0	0	0	0	0	0	0	0	1	1	0	0	0	0	0
163	I	1	0	1	1	0	1	35	4	0	0	0	0	0	0	0	0	1		24.44444444	0	1	0	0	0	0	0	0	0	0	0	0	0	0	0	0	0	0	0	0	0	1	0	0	0	0	0	1	0
164	J	0	1	0	0	1	0	37	4	0	0	1	0	0	0	0	0	0	86383	29.04370899	0	0	1	0	0	0	0	1	0	0	1	0	0	0	0	0	0	0	0	0	0	0	1	0	0		0		0
165	I	1	0	1	0	1	0	35	4	0	0	1	0	0	0	0	0	0	82115						0	0	0	0	0	0	0	0	0	0	0	0	0	0	0	0	0	0	1	1	0	0	0	0	0
166	K	1	0	1	0	1	0	32	1	0	0	0	0	0	0	0	0	1	93930						0	0	0	0	0	0	0	0	0	0	0	0	0	0	0	0	0	0	1	0	0		0		0
167	I	0	1	0	0	1	0	32	1										55553						0	0	0	0	0	0	0	0	0	0	0	0	0	0	0	0	0	0	1	0	0		0		0
168	L	0	1	0	1	0	1	32	1	1	0	0	0	0	0	0	0	0	52833						0	0	0	0	0	0	0	0	0	0	0	0	0	0	0	0	0	1	0	1	1	0	1	1	1
169	L	1	0	0	0	1	0	39	4	0	0	0	0	0	0	0	1	0	73190	27.34375	0	0	1	0	1	0	0	0	0	0	0	0	0	0	0	0	0	0	0	0	0	1	0	0	0	0	0	2	0
170	I	0	1	0	1	0	1	36	4	0	0	1	0	0	0	0	0	0	72688	22.48132907	0	1	0	0	0	0	0	0	0	0	0	0	0	0	0	0	0	0	0	0	1	0	1	1	0	0	0	0	0
171	O	1	0	0	0	1	0	25	3										67126	19.46740129	1	0	0	0	0	0	0	0	0	0	0	0	0	0	0	0	0	0	0	0	0	0	1	0	0		0		0
172	O	1	0	1	1	0	1	40	4										87771	28.35274935	0	0	1	0	0	1	0	0	0	0	0	0	0	0	0	0	0	0	0	0	0	0	1	0	0		0		0
173	O	1	0	1	0	1	0	41	4	1	0	0	0	0	0	0	0	0	62490	24.6097337	0	1	0	0	1	0	0	0	0	0	0	0	0	0	0	0	0	0	0	0	0	0	1	1	0	0	0	0	0
174	H	1	0	1	0	1	0	24	2										66450						0	0	0	0	0	0	0	0	0	0	0	0	0	0	0	0	0	0	1	1	0	0	0	0	0
175	J	1	0	1	0	1	0	26	3	1	0	0	0	0	0	0	0	0	64374	35.15625	0	0	0	1	1	0	0	0	0	0	0	0	0	0	0	0	0	0	0	0	0	1	0	0	0	0	0	1	1
176	I	1	0	1	0	1	0	29	3										67977						1	0	0	0	0	0	0	0	0	0	0	0	0	0	0	0	0	1	0	1	1	0	0	1	1
177	F	1	0	1	0	1	0	24	2	0	0	1	0	0	0	0	0	0	48732	29.24210864	0	0	1	0	0	0	0	0	0	0	0	0	0	0	0	0	0	0	0	0	0	0	1	0	0		0		0
178	Q	1	0	1	1	0	1	21	2										68159						0	0	0	0	0	0	0	0	0	0	0	0	0	0	0	0	1	0	1	0	0		0		0
179	J	1	0	1	1	0	1	21	2	0	0	1	0	0	0	0	0	0							0	0	0	0	0	0	0	0	0	0	0	0	0	0	0	0	0	0	1	0	0	0	0	0	0
180	J	1	0	1	0	1	0	36	4	0	0	1	0	0	0	0	0	0		29.99199669	0	0	1	0	0	0	0	1	0	0	1	0	0	0	0	0	0	0	0	0	0	1	0	0	0	0	0	1	1
181	J	0	1	0	0	1	0	34	1	0	0	1	0	0	0	0	0	0	82508	43.38628133	0	0	0	1	1	0	0	1	0	0	1	0	0	0	0	0	0	0	0	0	0	1	0	0	0	0	0	0	1
182	J	0	1	0	1	0	1	27	3	0	0	1	0	0	0	0	0	0	65728	22.48132907	0	1	0	0	1	0	0	0	0	0	0	0	0	0	0	0	0	0	0	0	1	1	0	0	1	0	0	5	0
183	K	0	1	0	1	0	1	41	4										52992	25.52385754	0	0	1	0	0	0	0	0	0	0	0	0	0	0	0	0	0	0	0	0	0	1	0	1	0	0	1	2	1
184	H	0	1	0	0	1	0	26	3											24.79848617	0	1	0	0	0	0	0	0	0	0	0	0	0	0	0	0	0	0	0	0	0	0	1	0	0		0		0
185	H	0	1	0	0	1	0	24	2	0	0	0	0	0	0	0	1	0	78255	20.56932966	0	1	0	0	0	0	0	0	0	0	0	0	0	0	0	0	0	0	0	0	0	0	1	1	0	0	0	0	0
186	J	1	0	1	0	1	0	29	3										95669	45.03225283	0	0	0	1	0	0	0	0	0	0	0	0	0	0	0	0	0	0	0	0	0	0	1	0	0		0		0
187	J	0	1	0	0	1	0	31	1	1	0	0	0	0	0	0	0	0							0	0	0	0	0	0	0	0	0	0	0	0	0	0	0	0	0	0	1	1	0	0	0	0	0
188	Q	0	1	0	0	1	0	38	4										86165	36.21378309	0	0	0	1	1	0	0	0	0	0	0	0	0	0	0	0	0	1	1	1	0	1	0	0	0	0	0	1	0
189	Q	0	1	0	1	0	1	31	1										60096	32.76939491	0	0	0	1	1	0	0	0	0	0	0	0	0	0	0	0	0	0	0	0	0	1	0	1	0	0	0	1	1
190	J	0	1	0	0	1	0	39	4	0	0	0	1	0	0	0	0	0	63464						0	0	0	0	0	0	0	0	0	0	0	0	0	0	0	0	0	0	1	0	1	0	0	0	0
191	J	1	0	1	0	1	0	23	2	0	0	1	0	0	0	0	0	0	53908	21.10726644	0	1	0	0	0	0	0	0	0	0	0	0	0	0	0	0	0	0	0	0	0	0	1	0	1	0	0	0	0
192	Q	0	1	0	0	1	0	28	3										71826						0	0	0	0	0	0	0	0	0	0	0	0	0	0	0	0	0	1	0	1	0	0	0	2	0
193	Q	0	1	0	0	1	0	24	2										51928	46.59547514	0	0	0	1	0	1	0	0	0	0	0	0	0	0	0	0	0	0	0	0	0	0	1	1	0	0	0	0	0
194	J	1	0	1	1	0	1	24	2	0	0	1	0	0	0	0	0	0	71675	18.68512111	1	0	0	0	0	0	0	0	0	0	0	0	0	0	0	0	0	0	0	0	0	0	1	0	0		0		0
195	J	1	0	0	0	1	0	38	4										56330	27.33564014	0	0	1	0	0	0	0	0	0	0	0	0	0	0	0	0	0	0	0	0	0	1	0	1	0	0	1	5	1
196	J	1	0	1	0	1	0	39	4	0	0	1	0	0	0	0	0	0	65243						0	0	0	0	0	0	0	0	0	0	0	0	0	0	0	0	0	1	0	0	0	0	0	1	0
197	K	1	0	1	0	1	0	42	4	0	0	0	1	0	0	0	0	0	68796	17.63265306	1	0	0	0	0	0	0	0	0	0	0	0	0	0	0	0	0	0	0	0	0	1	0	0	0	0	0	2	1
198	Q	0	1	0	0	1	0	28	3										68385						0	0	0	0	0	0	0	0	0	0	0	0	0	0	0	0	0	0	1	0	0		0		0
199	J	0	1	0	1	0	1	33	1																0	0	0	0	0	0	0	0	0	0	0	0	0	0	0	0	0	0	1	0	0	0	0	0	0
200	J	1	0	1	1	0	1	24	2											21.45634267	0	1	0	0	0	0	0	0	0	0	0	0	0	0	0	0	0	0	0	0	0	1	0	0	0	0	0	1	0
201	K	0	1	0	0	1	0	23	2										53272	27.80247524	0	0	1	0	0	0	0	0	0	0	0	0	0	0	0	0	0	0	0	0	0	0	1	0	0		0		0
202	J	0	1	0	0	1	0	27	3	0	0	1	0	0	0	0	0	0	46521	27.04321314	0	0	1	0	0	0	0	0	0	0	0	0	0	0	0	0	0	1	1	1	0	0	1	0	0	0	0	0	0
203	Q	1	0	1	0	1	0	23	2										77442						0	0	0	0	0	0	0	0	0	0	0	0	0	0	0	0	0	1	0	0	0	0	0	1	1
204	Q	1	0	1	0	1	0	24	2										68159						0	0	0	0	0	0	0	0	0	0	0	0	0	0	0	0	0	0	1	0	0		0		0
205	H	1	0	0	1	0	1	21	2										63882						0	0	0	0	0	0	0	0	0	0	0	0	0	0	0	0	0	0	1	0	0		0		0
206	Q	1	0	0	1	0	1	21	2										61766						0	0	0	0	0	0	0	0	0	0	0	0	0	0	0	0	1	0	1	0	0		0		0
207	Q	1	0	1	0	1	1	44	4	0	0	1	0	0	0	0	0	0		23.40305313	0	1	0	0	1	0	0	0	0	0	0	0	0	0	0	0	0	0	0	0	0	1	0	1	0	0	0	1	1
208	K	1	0	1	0	1	0	21	2	0	0	1	0	0	0	0	0	0		30.45765595	0	0	0	1	0	0	0	0	0	0	0	0	0	0	0	0	0	0	0	0	0	0	1	0	0	0	0	0	0
209	K	1	0	1	1	0	1	41	4	1	0	0	0	0	0	0	0	0							0	0	0	0	0	0	0	0	0	0	0	0	0	0	0	0	0	1	0	0	0	0	0	3	0
210	K	1	0	0	1	0	1	36	4	0	0	1	0	0	0	0	0	0	53384	48.25736859	0	0	0	1	0	0	0	0	0	0	0	0	0	0	0	0	0	0	0	0	0	1	0	0	0	0	0	5	0
211	K	1	0	1	0	1	0	32	1	0	0	1	0	0	0	0	0	0							0	0	0	0	0	0	0	0	0	0	0	0	0	0	0	0	1	0	1	0	0		0		0
212	H	1	0	1	0	1	0	40	4	0	0	0	0	0	0	0	0	1							0	0	0	0	0	0	0	0	0	0	0	0	0	0	0	0	0	0	1	0	0		0		0
213	H	1	0	1	0	1	0	27	3	0	0	1	0	0	0	0	0	0							0	0	0	0	0	0	0	0	0	0	0	0	0	0	0	0	0	0	1	0	0		0		0
214	H	1	0	0	0	1	0	26	3										85103						0	0	0	0	0	0	0	0	0	0	0	0	0	0	0	0	0	0	1	0	0	0	0	0	0
215	O	1	0	0	1	0	1	31	1										100772	23.30668005	0	1	0	0	0	0	0	0	0	0	0	0	0	0	0	0	0	0	0	0	1	0	1	1	0	0	0	0	0
216	H	1	0	0	0	1	0	24	2										75510						1	0	0	0	0	0	0	0	0	0	0	0	0	0	0	0	0	0	1	0	0		0		0
217	H	1	0	0	1	0	1	30	1	0	0	1	0	0	0	0	0	0		18.23993501	1	0	0	0	0	0	0	0	0	0	0	0	0	0	0	0	0	0	0	0	1	0	1	0	0	0	0	0	0
218	H	1	0	1	0	1	0	20	2										68159						0	0	0	0	0	0	0	0	0	0	0	0	0	0	0	0	0	0	1	0	0		0		0
219	O	1	0	0	0	1	0	28	3										85103	17.02858027	1	0	0	0	0	0	0	0	0	0	0	0	0	0	0	0	0	0	0	0	0	0	1	0	0		0		0
220	J	1	0	1	0	1	0	31	1	0	0	1	0	0	0	0	0	0							0	0	0	0	0	0	0	0	0	0	0	0	0	0	0	0	0	0	1	0	0	0	0	0	0
221	O	0	1	0	0	1	0	25	3	0	0	0	0	0	0	1	0	0							0	0	0	0	0	0	0	0	0	0	0	0	0	0	0	0	0	0	1	1	0	0	0	0	0
222	H	1	0	1	0	1	0	31	1	0	0	0	1	0	0	0	0	0	68333	20.3125	0	1	0	0	0	0	0	0	0	0	0	0	0	0	1	0	0	0	1	1	0	0	1	0	0		0		0
223	K	1	0	0	0	1	0	32	1	1	0	0	0	0	0	0	0	0	65192						0	0	0	0	0	0	0	0	0	1	0	0	0	0	0	1	0	0	1	0	0		0		0
224	O	1	0	1	1	0	1	28	3	0	0	1	0	0	0	0	0	0							0	0	0	0	0	0	0	0	0	0	0	0	0	0	0	0	0	0	1	0	0		0		0
225	H	1	0	1	0	1	0	31	1	0	0	1	0	0	0	0	0	0	54192	26.6727633	0	0	1	0	1	0	1	0	0	0	0	0	0	0	0	0	0	0	0	0	0	0	1	0	0		0		0
226	O	1	0	0	0	1	0	27	3										75976						0	0	0	0	0	0	0	0	0	0	0	0	0	0	0	0	0	0	1	0	0		0		0
227	J	0	1	0	0	1	0	36	4	0	0	0	0	1	0	0	0	0	59064	31.21748179	0	0	0	1	0	0	0	0	0	0	0	0	0	0	0	0	0	0	0	0	0	1	0	0	0	0	0	1	0
228	J	0	1	0	1	0	1	42	4	1	0	0	0	0	0	0	0	0	43816	32.76939491	0	0	0	1	0	0	0	1	0	0	1	0	0	0	0	0	0	0	0	0	0	1	0	0	0	0	0	3	0
229	H	1	0	1	0	1	0	18	2										69727	21.6602392	0	1	0	0	0	0	0	0	0	0	0	0	0	0	0	0	0	0	0	0	0	0	1	0	0		0		0
230	J	0	1	0	1	0	1	27	3	1	0	0	0	0	0	0	0	0	76445	24.56427891	0	1	0	0	0	0	0	0	0	0	0	0	0	0	0	0	0	0	0	0	0	0	1	1	0	0	0	0	0
231	K	0	1	0	0	1	0	37	4										75510	24.32606464	0	1	0	0	0	0	0	0	0	0	0	0	0	0	0	0	0	0	0	0	0	0	1	0	0		0		0
232	K	1	0	0	0	1	0	36	4	1	0	0	0	0	0	0	0	0		39.06008177	0	0	0	1	1	0	0	0	0	0	0	0	0	0	0	0	0	0	0	0	0	1	0	0	1		0	1	1
233	J	1	0	1	1	0	1	41	4	0	0	1	0	0	0	0	0	0	83982	26.77691064	0	0	1	0	0	0	0	0	0	0	0	0	0	0	0	0	0	0	0	0	0	0	1	1	0	0	0	0	0
234	O	0	1	0	1	0	1	41	4	0	0	1	0	0	0	0	0	0	74448	36.32421792	0	0	0	1	0	0	0	0	0	0	0	0	0	0	0	0	0	0	0	0	0	0	1	0	1	0	0	0	0
235	O	1	0	1	0	1	0	21	2											28.19286397	0	0	1	0	1	0	0	0	0	0	0	0	0	0	0	0	0	0	0	0	0	0	1	0	0		0		0
236	O	0	1	0	1	0	1	33	1	0	0	1	0	0	0	0	0	0	102341	55.17465212	0	0	0	1	0	0	0	0	0	0	0	0	0	0	0	0	0	0	0	0	1	0	1	0	0		0		0
237	O	1	0	1	1	0	1	35	4	0	0	1	0	0	0	0	0	0	90407	22.46312002	0	1	0	0	0	0	0	0	0	0	0	0	0	0	0	0	0	0	0	0	1	0	1	0	0		0		0
238	N	1	0	1	0	1	0	37	4										52698	28.72008325	0	0	1	0	0	0	0	0	0	0	0	0	0	0	0	0	0	0	0	0	0	0	1	1	1	0	0	0	0
239	J	1	0	1	0	1	0	35	4										77442						1	0	0	0	0	0	0	0	0	0	0	0	0	0	0	0	0	1	0	1	1	0	0	1	0
240	G	1	0	0	1	0	1	35	4										89555						0	0	0	0	0	0	0	0	0	0	0	0	0	0	0	0	0	1	0	0	0	0	0	2	0
241	J	0	1	0	0	1	0	37	4										105887	37.85410765	0	0	0	1	1	0	0	0	0	0	0	0	0	0	0	0	0	0	0	0	0	0	1	0	0		0		0
242	O	1	0	0	0	1	0	23	2										83449	24.10412805	0	1	0	0	0	0	0	0	0	0	0	0	0	0	0	0	0	0	0	0	0	0	1	1	1	0	0	0	0
243	J	1	0	0	0	1	0	24	2										51251	39.31117526	0	0	0	1	0	0	0	0	0	0	0	0	0	0	0	0	0	0	0	0	0	0	1	0	0		0		0
244	K	1	0	1	0	1	0	38	4	0	0	0	1	0	0	0	0	0	68781	24.37091593	0	1	0	0	0	0	0	0	0	0	0	0	0	0	0	0	0	0	0	0	1	0	1	0	0		0		0
245	K	1	0	0	0	1	0	30	1										43533						0	0	0	0	0	0	0	0	0	0	0	0	0	0	0	0	0	0	1	0	0		0		0
246	K	1	0	1	1	0	1	30	1	0	0	1	0	0	0	0	0	0	58759	43.02771702	0	0	0	1	0	0	0	0	0	0	0	0	0	0	0	0	0	0	0	0	0	1	0	0	0	0	0	1	0
247	K	1	0	0	0	1	0	35	4										74191						0	0	0	0	0	0	0	0	0	0	0	0	0	1	1	1	0	1	0	1	0	0	0	1	0
248	Q	1	0	0	1	0	1	40	4										60302						0	0	0	0	0	0	0	0	0	0	0	0	0	0	0	0	0	1	0	0	0	0	0	1	0
249	J	1	0	0	1	0	1	29	3										64436						0	0	0	0	0	0	0	0	0	0	0	0	0	0	0	0	0	0	1	0	0		0		0
250	K	0	1	0	0	1	0	39	4	0	0	1	0	0	0	0	0	0	88254	33.26706966	0	0	0	1	0	0	0	1	0	0	1	0	0	0	0	0	0	0	0	0	0	0	1	0	0		0		0
251	J	1	0	1	0	1	0	35	4	0	0	1	0	0	0	0	0	0	73089	34.88985354	0	0	0	1	0	0	0	0	0	0	0	0	0	0	0	0	0	0	0	0	0	0	1	0	0		0		0
252	K	0	1	0	0	1	0	33	1	0	0	1	0	0	0	0	0	0	80975	25.53068453	0	0	1	0	0	0	0	0	0	0	0	0	0	0	0	0	0	0	0	0	0	1	0	1	0	0	0	2	1
253	C	0	1	0	0	1	0	27	3	0	0	1	0	0	0	0	0	0	58324	22.31535338	0	1	0	0	0	0	0	0	0	0	0	0	0	0	0	0	0	0	0	0	0	0	1	0	0		0		0
254	N	1	0	1	0	1	0	35	4	0	0	0	0	0	0	0	1	0	60264	24.38652644	0	1	0	0	0	0	0	0	0	0	0	0	0	1	0	0	0	0	0	1	0	0	1	1	0	0	0	0	0
255	J	0	1	0	0	1	0	40	4										71785						0	0	0	0	0	0	0	0	0	0	0	0	0	0	0	0	0	1	0	1	0	0	0	1	0
256	J	1	0	1	0	1	0	31	1	0	0	1	0	0	0	0	0	0	69870	32.03125	0	0	0	1	0	0	0	0	0	0	0	0	0	0	0	0	0	0	0	0	0	1	0	0	0	0	0	1	1
257	C	1	0	1	0	1	0	30	1	0	0	0	0	0	1	0	0	0	62277	19.80207926	1	0	0	0	0	0	0	0	0	0	0	0	0	0	0	0	0	0	0	0	0	0	1	0	0		0		0
258	C	0	1	0	0	1	0	36	4	0	0	0	1	0	0	0	0	0	70502	35.07325956	0	0	0	1	1	1	0	0	0	0	0	0	0	0	0	0	0	0	0	0	0	1	0	0	1		0	1	1
259	J	1	0	1	1	0	1	29	3	1	0	0	0	0	0	0	0	0	62184	47.87212463	0	0	0	1	0	0	0	0	0	0	0	0	0	0	0	0	0	0	0	0	0	0	1	0	0		0		0
260	J	1	0	0	1	0	1	31	1	0	0	1	0	0	0	0	0	0	63005	25.95155709	0	0	1	0	0	0	0	0	0	0	0	0	0	0	0	0	0	0	0	0	0	0	1	0	0		0		0
261	J	1	0	1	0	1	0	23	2	0	0	1	0	0	0	0	0	0		24.88859906	0	1	0	0	0	0	0	0	0	0	0	0	0	0	0	0	0	0	0	0	0	0	1	0	1	0	0	0	0
262	C	1	0	1	1	0	1	28	3	0	0	1	0	0	0	0	0	0	62277	17.54069126	1	0	0	0	0	0	0	0	0	0	0	0	0	0	0	0	0	0	0	0	0	0	1	0	1	0	0	0	0
263	C	1	0	1	0	1	0	27	3	0	0	1	0	0	0	0	0	0	61777	24.14151925	0	1	0	0	0	0	0	0	0	0	0	0	0	0	0	0	0	1	1	1	0	0	1	0	1	0	0	0	0
264	J	0	1	0	0	1	0	31	1										64374	26.6727633	0	0	1	0	0	0	0	0	0	0	0	0	0	0	0	0	0	0	0	0	0	1	0	1	0	0	0	1	0
265	J	0	1	0	0	1	0	27	3	0	0	0	0	0	0	0	1	0	79018	28.80441397	0	0	1	0	0	0	0	0	0	0	0	0	0	0	0	0	0	0	0	0	0	1	0	0	0	0	1	0	1
266	G	1	0	1	0	1	0	27	3										65600	23.629751	0	1	0	0	0	0	0	0	0	0	0	0	0	0	0	0	0	0	0	0	1	0	1	0	0		0		0
267	C	1	0	0	1	0	1	29	3										62184	27.34375	0	0	1	0	0	0	0	0	0	0	0	0	0	0	0	0	0	0	0	0	0	1	0	1	0	0	0	1	1
268	J	1	0	1	1	0	1	39	4	1	0	0	0	0	0	0	0	0	54192	23.828125	0	1	0	0	1	0	0	0	0	0	0	0	0	0	0	0	0	0	0	0	0	1	0	1	0	0	0	2	1
269	J	1	0	1	0	1	0	30	1	0	0	1	0	0	0	0	0	0	92380						0	0	0	0	0	0	0	0	0	0	0	0	0	0	0	0	0	0	1	0	0		0		0
270	J	1	0	1	0	1	0	22	2	0	0	1	0	0	0	0	0	0		28.46806099	0	0	1	0	1	0	0	0	0	0	0	0	0	0	0	0	0	0	0	0	0	0	1	0	0		0		0
271	N	0	1	0	0	1	0	24	2	0	0	1	0	0	0	0	0	0	81690	37.64925239	0	0	0	1	0	1	0	0	0	0	0	0	0	0	0	0	0	0	0	0	0	0	1	1	0	0	0	0	0
272	J	1	0	0	1	0	1	28	3	0	0	0	0	0	0	0	1	0	43527						0	0	0	0	0	0	0	0	0	0	0	0	0	0	0	0	0	0	1	0	0		0		0
273	J	0	1	0	0	1	0	39	4	0	0	1	0	0	0	0	0	0	60887	43.02771702	0	0	0	1	1	0	0	0	0	0	0	0	0	0	0	0	0	0	0	0	0	0	1	0	0		0		0
274	J	1	0	0	0	1	0	28	3	0	0	1	0	0	0	0	0	0	66492	49.87228721	0	0	0	1	0	0	0	0	0	0	0	0	0	0	0	0	0	0	0	0	1	0	1	0	0		0		0
275	G	1	0	1	0	1	0	30	1	0	0	0	0	0	0	0	1	0	69065	21.71925011	0	1	0	0	0	0	0	0	0	0	0	0	0	0	0	0	0	0	0	0	0	1	0	0	0	0	0	1	0
276	J	0	1	0	0	1	0	22	2										53272	20.63613442	0	1	0	0	0	0	0	0	0	0	0	0	0	0	0	0	0	0	0	0	0	0	1	0	0		0		0
277	J	0	1	0	0	1	0	42	4										83996						0	0	0	0	0	0	0	0	0	0	0	0	0	0	0	0	0	1	0	1	0	0	0	1	1
278	J	1	0	1	0	1	0	30	1	0	0	1	0	0	0	0	0	0	52787						0	0	0	0	0	0	0	0	0	0	0	0	0	0	0	0	0	1	0	0	1	1	1	0	0
279	D	1	0	0	1	0	1	28	3	0	0	1	0	0	0	0	0	0	67623						0	0	0	0	0	0	0	0	0	0	0	0	0	0	0	0	0	1	0	1	0	0	0	2	0
280	J	1	0	0	0	1	0	35	4	1	0	0	0	0	0	0	0	0	78255	27.63605442	0	0	1	0	1	0	0	0	0	0	0	0	0	0	0	0	0	0	0	0	0	1	0	1	0	0	0	3	0
281	C	0	1	0	1	0	1	30	1	0	0	0	1	0	0	0	0	0	75695	21.30394858	0	1	0	0	0	0	0	0	0	0	0	0	0	0	0	0	0	0	0	0	0	0	1	0	0		0		0
282	J	1	0	1	0	1	0	44	4	1	0	0	0	0	0	0	0	0	87475	21.51385851	0	1	0	0	0	0	0	0	0	0	0	0	0	0	0	0	0	0	0	0	0	1	0	1	0	0	1	1	1
283	J	1	0	0	0	1	0	31	1	0	0	1	0	0	0	0	0	0	60960	30.44982699	0	0	0	1	0	0	0	0	0	0	0	0	0	0	0	0	0	0	0	0	0	0	1	0	0		0		0
284	D	1	0	1	0	1	0	23	2	0	0	1	0	0	0	0	0	0	43465						0	0	0	0	0	0	0	0	0	0	0	0	0	0	0	0	0	0	1	0	0		0		0
285	P	1	0	0	1	0	1	37	4	0	0	1	0	0	0	0	0	0	65672						1	0	0	0	0	0	0	0	0	0	0	0	0	0	0	0	0	1	0	0	1	0	0	1	1
286	J	1	0	1	0	1	0	40	4	0	0	1	0	0	0	0	0	0	64382						0	0	0	0	0	0	0	0	0	0	0	0	0	0	0	0	0	0	1	1	0	0	0	0	0
287	K	0	1	0	0	1	0	40	4	0	0	0	0	0	0	0	1	0		28.22897867	0	0	1	0	0	0	0	0	0	0	0	0	0	0	0	0	0	0	0	0	0	1	0	1	0	0	0	2	0
288	J	0	1	0	0	1	0	39	4	0	0	1	0	0	0	0	0	0	79483	32.45567772	0	0	0	1	1	1	0	0	0	0	0	0	0	0	0	0	0	0	0	0	0	0	1	0	1	0	0	0	0
289	J	0	1	0	1	0	1	38	4	0	0	0	0	0	0	0	1	0	61696	27.05515088	0	0	1	0	1	0	0	0	0	0	0	0	0	0	0	0	0	0	0	0	0	1	0	0	0	0	1	1	1
290	J	0	1	0	0	1	0	32	1	1	0	0	0	0	0	0	0	0	44167						0	0	0	0	0	0	0	0	0	0	0	0	0	0	0	0	0	1	0	0	1	0	0	1	1
291	D	0	1	0	0	1	0	35	4	0	0	1	0	0	0	0	0	0	48164	36.28973726	0	0	0	1	1	0	0	0	0	0	0	0	0	0	0	0	0	0	0	0	0	0	1	0	0		0		0
292	J	0	1	0	0	1	0	36	4	0	0	0	0	0	0	0	1	0	105327	22.76943835	0	1	0	0	0	0	0	0	0	0	0	0	0	0	0	0	0	0	0	0	1	0	1	0	0		0		0
293	D	1	0	1	1	0	1	40	4	0	0	0	0	0	0	0	1	0	93115	25.35154137	0	0	1	0	0	0	0	0	0	0	0	0	0	0	0	0	0	0	0	0	0	0	1	0	1	0	0	0	0
294	J	1	0	1	1	0	1	26	3	0	0	1	0	0	0	0	0	0	60308						0	0	0	0	0	0	0	0	0	0	0	0	0	0	0	0	0	0	1	0	0		0		0
295	J	0	1	0	0	1	0	34	1	0	0	1	0	0	0	0	0	0	60264	22.59531625	0	1	0	0	0	0	0	0	0	0	0	0	0	0	0	0	0	0	0	0	0	0	1	0	0		0		0
296	J	0	1	0	0	1	0	36	4	0	0	1	0	0	0	0	0	0	77962	22.67573696	0	1	0	0	0	0	1	0	0	0	0	0	0	0	0	0	0	0	0	0	0	1	0	0	0	0	0	2	1
297	D	1	0	1	0	1	0	40	4	0	0	0	0	0	0	0	0	1	64985						0	0	0	0	0	0	0	0	0	0	0	0	0	0	0	0	0	1	0	1	0		0	4	1
298	J	0	1	0	0	1	0	28	3										70791	34.45640991	0	0	0	1	0	0	0	0	0	0	0	0	0	0	0	0	0	0	0	0	0	0	1	0	1	0	0	0	0
299	D	0	1	0	1	0	1	40	4	0	0	1	0	0	0	0	0	0	47910						0	0	0	0	0	0	0	0	0	0	0	0	0	0	0	0	0	0	1	1	0	1	0	0	0
300	J	1	0	0	0	1	0	22	2	0	0	1	0	0	0	0	0	0	40641						0	0	0	0	0	0	0	0	0	0	0	0	0	0	0	0	0	0	1	0	0		0		0
301	D	1	0	1	0	1	0	44	4	0	0	1	0	0	0	0	0	0	56125						0	0	0	0	0	0	0	0	0	0	0	0	0	0	0	0	0	1	0	0	1	0	0	3	0
302	N	1	0	1	0	1	0	45	4	0	0	0	0	1	0	0	0	0	63921						0	0	0	0	0	0	0	0	0	0	0	0	0	0	0	0	0	1	0	1	0	0	0	3	0
303	J	1	0	1	1	0	1	21	2	0	0	1	0	0	0	0	0	0	73113						0	0	0	0	0	0	0	0	0	0	0	0	0	0	0	0	0	0	1	0	0		0		0
304	D	1	0	0	0	1	0	36	4	0	0	1	0	0	0	0	0	0							0	0	0	0	0	0	0	0	0	0	0	0	0	0	0	0	0	0	1	0	0		0		0
305	D	0	1	0	0	1	0	32	1	1	0	0	0	0	0	0	0	0	63313	25.47194468	0	0	1	0	0	0	0	0	0	0	0	0	0	0	0	0	0	0	0	0	0	0	1	0	0		0		0
306	J	1	0	1	0	1	0	34	1	0	0	1	0	0	0	0	0	0							0	0	0	0	0	0	0	0	0	0	0	0	0	0	0	0	0	0	1	0	0		0		0
307	J	0	1	0	0	1	0	41	4										81532	18.02408485	1	0	0	0	0	0	0	0	0	0	0	0	0	0	0	0	0	0	0	0	1	0	1	1	0	0	0	0	0
308	J	0	1	0	0	1	0	25	3	0	0	1	0	0	0	0	0	0	88253	18.14519857	1	0	0	0	0	1	0	0	0	0	0	0	0	0	0	0	0	0	0	0	0	1	0	0	0	0	1	0	0
309	D	0	1	0	0	1	0	33	1										67977						0	0	0	0	0	0	0	0	0	0	0	0	0	0	0	0	0	0	1	0	0		0		0
310	J	1	0	1	0	1	0	32	1	0	0	0	1	0	0	0	0	0	45412	21.00502025	0	1	0	0	0	0	0	0	0	0	0	0	0	0	0	0	0	0	0	0	0	0	1	0	0		0		0
311	J	0	1	0	1	0	1	34	1	0	0	1	0	0	0	0	0	0	74815	22.38181774	0	1	0	0	0	0	0	0	0	0	0	0	0	1	0	0	0	0	0	1	1	0	1	0	0	0	0	0	0
312	J	1	0	1	0	1	0	33	1	0	0	1	0	0	0	0	0	0							0	0	0	0	0	0	0	0	0	0	0	0	0	0	0	0	0	0	1	0	1	0	0	0	0
313	D	1	0	1	0	1	0	30	1	0	0	0	1	0	0	0	0	0	54798	20.59450382	0	1	0	0	0	0	0	0	0	0	0	0	0	0	0	0	0	0	0	0	0	0	1	0	0		0		0
314	J	0	1	0	0	1	0	33	1											21.8126894	0	1	0	0	0	0	0	0	0	0	0	0	0	0	0	0	0	0	0	0	0	0	1	1	0	1	0	0	0
315	J	0	1	0	0	1	1	40	4										57202	22.8629505	0	1	0	0	0	0	0	0	0	0	0	0	0	0	0	0	0	0	0	0	0	0	1	0	0		0		0
316	F	1	0	1	0	1	0	37	4	0	0	1	0	0	0	0	0	0	96699	28.54828132	0	0	1	0	0	0	0	0	0	0	0	0	0	0	0	0	0	0	0	0	0	0	1	0	0		0		0
317	C	1	0	0	0	1	0	30	1										56360	20.08268225	0	1	0	0	0	0	0	0	0	0	0	0	0	0	0	0	0	0	0	0	0	1	0	0	0	0	0	0	1
318	D	1	0	1	0	1	0	41	4											23.34465136	0	1	0	0	0	0	0	0	0	0	0	0	0	0	0	0	0	0	0	0	0	1	0	1	0	0	0	1	0
319	D	1	0	1	1	0	1	20	2	0	0	1	0	0	0	0	0	0							1	0	0	0	0	0	0	0	0	0	0	0	0	0	0	0	0	0	1	0	0		0		0
320	D	1	0	0	1	0	1	26	3										55342	26.14651832	0	0	1	0	0	0	0	0	0	0	0	0	0	0	0	0	0	0	0	0	0	1	0	0	0	0	0	1	0
321	C	1	0	1	1	0	1	29	3	0	0	1	0	0	0	0	0	0	65957	28.8355066	0	0	1	0	0	0	0	0	0	0	0	0	0	0	0	0	0	0	0	0	0	0	1	0	0		0		0
322	D	1	0	0	0	1	0	33	1	0	0	1	0	0	0	0	0	0	75310	32.2843484	0	0	0	1	0	0	0	0	0	0	0	0	0	0	0	0	0	0	0	0	0	0	1	0	0		0		0
323	E	0	1	0	0	1	0	39	4	0	0	1	0	0	0	0	0	0	47741	23.17057909	0	1	0	0	0	0	0	0	0	0	0	0	0	0	0	0	0	0	0	0	0	1	0	0	0	0	0	0	1
324	Q	0	1	0	0	1	0	44	4	0	0	0	0	0	0	1	0	0	47516	28.81405194	0	0	1	0	1	0	0	1	0	0	1	0	0	0	0	0	0	0	0	0	0	1	0	0	0	0	0	1	0
325	D	0	1	0	0	1	0	26	3										49341	31.38133684	0	0	0	1	0	0	0	0	0	0	0	0	0	0	0	0	0	0	0	0	0	0	1	0	0		0		0
326	C	1	0	1	0	1	0	27	3	0	0	1	0	0	0	0	0	0	59056	25.42343902	0	0	1	0	0	0	0	0	0	0	0	0	0	0	0	0	0	0	0	0	0	0	1	0	0		0		0
327	Q	0	1	0	0	1	0	31	1										70710	23.72185851	0	1	0	0	1	0	0	0	0	0	0	0	0	0	0	0	0	0	0	0	1	1	0	0	1	0	0	0	1
328	F	1	0	1	1	0	1	30	1										101204						0	0	0	0	0	0	0	0	0	0	0	0	0	0	0	0	0	0	1	0	0		0		0
329	C	1	0	1	0	1	0	30	1	0	0	1	0	0	0	0	0	0	65957						0	0	0	0	0	0	0	0	0	0	0	0	0	0	0	0	0	1	0	1	0	0	0	2	0
330	M	1	0	0	1	0	1	41	4										83971						0	0	0	0	0	0	0	0	0	1	0	0	0	0	0	1	0	1	0	1	0	0	0	2	0
331	C	0	1	0	0	1	0	33	1																1	0	0	0	0	0	0	0	0	0	0	0	0	0	0	0	0	0	1	1	0	0	0	0	0
332	C	1	0	1	1	0	1	28	3	0	0	1	0	0	0	0	0	0	75310	24.68956666	0	1	0	0	0	0	0	0	0	0	0	0	0	0	0	0	0	0	0	0	0	0	1	0	0		0		0
333	G	0	1	0	0	1	0	30	1	0	0	1	0	0	0	0	0	0	73122	26.23149331	0	0	1	0	1	0	0	0	0	0	0	0	0	0	0	0	0	0	0	0	0	1	0	0	0	0	0	0	1
334	C	0	1	0	0	1	0	31	1										61510	22.43519169	0	1	0	0	0	0	0	0	0	0	0	0	0	0	0	0	0	1	1	1	0	1	0	0	0	0	0	1	0
335	C	1	0	1	0	1	0	33	1										61242						0	0	0	0	0	0	0	0	0	0	0	0	0	0	0	0	0	1	0	0	0	0	0	2	1
336	C	1	0	1	0	1	0	40	4	0	0	1	0	0	0	0	0	0	105717						0	0	0	0	0	0	0	0	0	0	0	0	0	0	1	1	0	0	1	0	1	0	0	0	0
337	C	0	1	0	0	1	0	34	1	0	0	0	0	0	0	0	0	1	83464						0	0	0	0	0	0	0	0	0	0	0	0	0	0	0	0	0	0	1	0	0		0		0
338	E	1	0	0	1	0	1	31	1										58847						1	0	0	0	0	0	0	0	0	1	0	0	0	0	0	1	0	0	1	0	0		0		0
339	N	0	1	0	0	1	0	34	1	0	0	1	0	0	0	0	0	0	87475	24.56747405	0	1	0	0	0	0	0	1	1	0	0	0	0	0	0	0	0	0	0	0	0	1	0	0	0	0	1	0	0
340	P	1	0	1	0	1	0	27	3										78162						0	0	0	0	0	0	0	0	0	0	0	0	0	0	0	0	0	0	1	1	0	0	0	0	0
341	P	1	0	1	0	1	0	24	2	0	0	1	0	0	0	0	0	0		30.22222222	0	0	0	1	0	0	0	0	0	0	0	0	0	0	0	0	0	0	0	0	0	1	0	0	0	0	0	2	0
342	P	0	1	0	1	0	1	25	3	0	0	0	0	0	0	0	0	1	83996						0	0	0	0	0	0	0	0	0	0	0	0	0	0	0	0	0	0	1	1	0	0	0	0	0
343	M	1	0	1	0	1	0	36	4	0	0	1	0	0	0	0	0	0	105327	28.37370242	0	0	1	0	0	0	0	0	0	0	0	0	0	0	0	0	0	0	0	0	0	1	0	0	0	0	0	2	1
344	Q	0	1	0	0	1	0	26	3										67453						1	0	0	0	0	0	0	0	0	0	0	0	0	0	0	0	0	0	1	1	0	0	0	0	0
345	P	0	1	0	0	1	0	35	4	0	0	1	0	0	0	0	0	0	73122	47.00412869	0	0	0	1	0	0	0	0	0	0	0	0	0	0	0	0	0	0	0	0	0	0	1	0	0		0		0
346	Q	0	1	0	0	1	0	29	3	0	0	1	0	0	0	0	0	0	63100	31.09280605	0	0	0	1	0	0	0	0	0	0	0	0	0	0	0	0	0	0	0	0	0	0	1	0	0		0		0
347	F	1	0	1	0	1	0	32	1	0	0	1	0	0	0	0	0	0	61801	26.47032381	0	0	1	0	1	0	0	0	0	0	0	0	0	0	0	0	0	0	0	0	0	0	1	0	0		0		0
348	P	0	1	0	0	1	0	30	1	0	0	1	0	0	0	0	0	0	65957	21.78752072	0	1	0	0	0	0	0	0	0	0	0	0	0	0	0	0	0	0	0	0	0	0	1	0	0		0		0
349	F	1	0	0	0	1	0	23	2	0	0	1	0	0	0	0	0	0	62958	26.81666225	0	0	1	0	0	0	0	0	0	0	0	0	0	0	0	0	0	0	0	0	0	0	1	0	0		0		0
350	Q	1	0	1	1	0	1	38	4										78255						0	0	0	0	0	0	0	0	0	0	0	0	0	0	0	0	0	0	1	0	0		0		0
351	P	1	0	1	1	0	1	25	3										54560	17.92342422	1	0	0	0	0	0	0	0	0	0	0	0	0	0	0	0	0	0	0	0	0	0	1	1	0	0	0	0	0
352	P	1	0	0	1	0	1	23	2	0	0	1	0	0	0	0	0	0	74123	24.0295898	0	1	0	0	0	0	0	0	0	0	0	0	0	0	0	0	0	0	0	0	0	0	1	0	0		0		0
353	Q	1	0	0	0	1	0	22	2										61125						0	0	0	0	0	0	0	0	0	0	0	0	0	0	0	0	0	0	1	0	0		0		0
354	I	0	1	0	0	1	0	36	4										66496	29.05366309	0	0	1	0	0	0	0	0	0	0	0	0	0	0	0	0	0	0	0	0	1	1	0	1	0	0	0	1	0
355	L	1	0	1	0	1	0	23	2	0	0	1	0	0	0	0	0	0	67692	35.49893591	0	0	0	1	0	0	0	0	0	0	0	0	0	0	0	0	0	0	0	0	0	0	1	1	0	0	0	0	0
356	F	0	1	0	1	0	1	43	4										48708						0	0	0	0	0	0	0	0	0	0	0	0	0	0	0	0	0	0	1	1	0	0	0	0	0
357	I	0	1	0	0	1	0	31	1	0	0	0	0	0	0	0	0	1	52679						0	0	0	0	0	0	0	0	0	0	0	0	0	0	0	0	1	0	1	0	0		0		0
358	J	0	1	0	1	0	1	35	4	0	0	0	0	0	0	0	0	1							1	0	0	0	0	0	0	0	0	0	0	0	0	0	0	0	1	1	0	0	0	0	0	2	1
359	F	0	1	0	0	1	0	28	3											21.80070367	0	1	0	0	0	0	0	0	0	0	0	0	0	0	0	0	0	0	0	0	0	0	1	0	0		0		0
360	J	0	1	0	0	1	0	33	1										75310	32.66520796	0	0	0	1	0	1	0	0	0	0	0	0	0	0	0	0	0	0	0	0	0	1	0	1	0	0	0	3	0
361	F	1	0	1	0	1	0	39	4	0	0	1	0	0	0	0	0	0	72123	21.11198168	0	1	0	0	0	0	0	0	0	0	0	0	0	0	0	0	0	0	0	0	0	0	1	1	0	0	0	0	0
362	J	0	1	0	0	1	0	29	3	0	0	1	0	0	0	0	0	0	70710	25.48947321	0	0	1	0	0	0	0	0	0	0	0	0	0	0	0	0	0	0	0	0	0	0	1	1	0	0	0	0	0
363	Q	0	1	0	1	0	1	27	3	0	0	1	0	0	0	0	0	0							1	0	0	0	0	0	0	0	0	0	0	0	0	0	0	0	0	1	0	0	0	0	1	1	1
364	P	0	1	0	0	1	0	34	1	0	0	1	0	0	0	0	0	0	85447	35.7840192	0	0	0	1	0	0	1	0	0	0	0	0	0	0	0	0	0	0	0	0	0	0	1	0	0		0		0
365	P	1	0	1	0	1	0	20	2	0	0	1	0	0	0	0	0	0							0	0	0	0	0	0	0	0	0	0	0	0	0	0	0	0	0	0	1	0	0		0		0
366	P	1	0	1	0	1	0	25	3	1	0	0	0	0	0	0	0	0		29.06592681	0	0	1	0	0	0	0	1	0	0	1	0	0	0	0	0	0	0	0	0	0	0	1	0	0		0		0
367	L	1	0	1	1	0	1	33	1	0	0	1	0	0	0	0	0	0							1	0	0	0	0	0	0	0	0	0	0	0	0	0	0	0	0	1	0	0	0	0	0	1	1
368	N	1	0	0	0	1	0	34	1	1	0	0	0	0	0	0	0	0							0	0	0	0	0	0	0	0	0	0	0	0	0	0	0	0	0	0	1	0	0	0	0	0	0
369	N	1	0	1	0	1	0	39	4	0	0	1	0	0	0	0	0	0							0	0	0	0	0	0	0	0	0	0	0	0	0	0	0	0	0	1	0	0	0	0	0	1	0
370	N	0	1	0	1	0	1	29	3	0	0	1	0	0	0	0	0	0		33.51111179	0	0	0	1	0	0	0	0	0	0	0	0	0	0	0	0	0	0	0	0	1	0	1	1	0	0	0	0	0
371	N	0	1	0	0	1	0	28	3										72711	32.92345535	0	0	0	1	0	0	0	0	0	0	0	0	0	0	0	0	0	0	0	0	0	0	1	0	0		0		0
372	N	1	0	1	0	1	0	41	4	0	0	1	0	0	0	0	0	0		22.72353683	0	1	0	0	1	0	0	0	0	0	0	0	0	0	0	0	0	0	0	0	0	1	0	1	0	0	0	1	0
373	P	1	0	1	1	0	1	34	1	0	0	0	0	0	0	0	0	1	62411	28.19286397	0	0	1	0	0	0	0	0	0	0	0	0	0	0	0	0	0	0	0	0	0	0	1	0	0		0		0
374	L	1	0	0	0	1	0	23	2	0	0	1	0	0	0	0	0	0							0	0	0	0	0	0	0	0	0	0	0	0	0	0	0	0	0	0	1	0	0		0		0
375	Q	0	1	0	0	1	0	36	4	0	0	1	0	0	0	0	0	0	64471	26.5625	0	0	1	0	0	0	0	0	0	0	0	0	0	0	0	0	0	0	0	0	0	0	1	0	0		0		0
376	Q	1	0	1	1	0	1	35	4										65471						0	0	0	0	0	0	0	0	0	0	0	0	0	0	0	0	0	0	1	0	1		0	0	0
377	Q	0	1	0	1	0	1	29	3										80064	31.48944109	0	0	0	1	1	0	1	0	0	0	0	0	0	0	0	0	0	0	1	1	1	0	1	0	0		0		0
378	Q	1	0	0	0	1	0	25	3	0	0	1	0	0	0	0	0	0							1	0	0	0	0	0	0	0	0	0	0	0	0	0	0	0	0	0	1	0	0	0	0	0	0
379	Q	1	0	0	1	0	1	29	3																0	0	0	0	0	0	0	0	0	0	0	0	0	0	0	0	0	0	1	0	0		0		0
380	Q	1	0	1	0	1	0	21	2										68078						0	0	0	0	0	0	0	0	0	0	0	0	0	0	0	0	0	0	1	0	0		0		0
381	H	1	0	0	1	0	1	27	3										55838	21.45634267	0	1	0	0	0	0	0	0	0	0	0	0	0	0	0	0	0	0	0	0	0	0	1	0	0		0		0
382	Q	1	0	0	0	1	0	25	3										68159						0	0	0	0	0	0	0	0	0	0	0	0	0	0	0	0	0	1	0	0	0	0	0	1	0
383	H	1	0	0	1	0	1	31	1	1	0	0	0	0	0	0	0	0							1	0	0	0	0	0	0	0	0	0	0	0	0	0	0	0	0	0	1	0	0		0		0
384	H	0	1	0	0	1	0	37	4	0	0	1	0	0	0	0	0	0	51752	27.39685447	0	0	1	0	0	0	0	0	0	0	0	0	0	0	0	0	0	0	0	0	0	1	0	1	0	0	0	2	1
385	H	1	0	1	0	1	0	20	2	0	0	1	0	0	0	0	0	0							1	0	0	0	0	0	0	0	0	0	0	0	0	0	0	0	0	1	0	1	0	0	0	1	1
386	H	0	1	0	0	1	0	38	4	0	0	1	0	0	0	0	0	0							0	0	0	1	0	0	1	0	0	0	0	0	0	0	0	0	0	0	1	0	0		0		0
387	H	1	0	1	1	0	1	28	3	0	0	1	0	0	0	0	0	0							0	0	0	0	0	0	0	0	0	0	0	0	0	0	0	0	0	1	0	0	0	0	0	1	0
388	H	1	0	1	1	0	1	31	1	0	0	1	0	0	0	0	0	0							1	0	0	0	0	0	0	0	0	0	0	0	0	0	0	0	0	0	1	0	0		0		0
389	O	0	1	0	1	0	1	26	3										63960	34.9635796	0	0	0	1	0	0	0	0	0	0	0	0	0	0	0	0	0	0	0	0	0	0	1	0	0		0		0
390	H	1	0	1	1	0	1	32	1	1	0	0	0	0	0	0	0	0	78639	31.2385898	0	0	0	1	0	0	0	0	0	0	0	0	0	0	0	0	0	0	0	0	0	1	0	0	0	0	0	2	0
391	O	0	1	0	0	1	0	32	1	0	0	0	0	0	0	0	0	1		19.72318339	1	0	0	0	0	0	0	0	0	0	0	0	0	0	0	0	0	0	0	0	1	0	1	0	0		0		0
392	H	1	0	0	0	1	0	27	3										104627	29.83696036	0	0	1	0	0	0	0	0	0	0	0	0	0	0	0	0	0	0	0	0	0	0	1	0	0		0		0
393	O	1	0	0	0	1	0	20	2										63960						0	0	0	0	0	0	0	0	0	0	0	0	0	0	0	0	0	0	1	0	1	0	0	0	0
394	O	1	0	0	0	1	0	22	2	0	0	0	0	1	0	0	0	0							0	0	0	0	0	0	0	0	0	0	0	0	0	0	0	0	0	0	1	0	0		0		0
395	K	1	0	1	0	1	0	29	3										74033						1	0	0	0	0	0	0	0	0	0	0	0	0	0	0	0	0	0	1	0	1	0	0	0	0
396	H	1	0	0	0	1	0	36	4	0	0	1	0	0	0	0	0	0	103093	25.76466064	0	0	1	0	0	0	0	0	0	0	0	0	0	0	0	0	0	0	0	0	0	0	1	0	0		0		0
397	H	1	0	1	1	0	1	36	4										71732						0	0	0	0	0	0	0	0	0	0	0	0	0	1	1	1	0	0	1	0	0		0		0
398	K	1	0	1	0	1	0	29	3	1	0	0	0	0	0	0	0	0							1	0	0	0	0	0	0	0	0	0	0	0	0	0	0	0	0	1	0	0	0	0	0	1	0
399	O	1	0	1	0	1	0	22	2	0	0	1	0	0	0	0	0	0		25.08723712	0	0	1	0	0	0	0	0	0	0	0	0	0	0	0	0	0	0	0	0	0	0	1	0	0		0		0
400	K	1	0	0	1	0	1	40	4										91046						0	0	0	1	0	0	1	0	0	0	0	0	0	0	0	0	1	0	1	0	0		0		0
401	H	1	0	0	1	0	1	37	4										59064						0	0	0	0	0	0	0	0	0	0	0	0	0	0	0	0	0	0	1	1	0	0	0	0	0
402	O	0	1	0	1	0	1	34	1										96795						0	0	0	0	0	0	0	0	0	0	0	0	0	0	0	0	0	1	0	1	0	0	0	1	1
403	H	1	0	1	1	0	1	37	4										62016						0	0	0	0	0	0	0	0	0	0	0	0	0	0	0	0	0	0	1	1	0	0	0	0	0
404	H	1	0	0	0	1	0	31	1										68159						0	0	0	0	0	0	0	0	0	0	0	0	0	0	0	0	0	0	1	0	0		0		0
405	H	1	0	1	0	1	1	35	4										83449	58.40220386	0	0	0	1	0	0	0	0	0	0	0	0	0	0	0	0	0	0	0	0	0	0	1	1	0	0	0	0	0
406	H	1	0	0	0	1	0	31	1										62016	37.58818288	0	0	0	1	1	0	0	0	0	0	0	0	0	1	0	0	0	0	0	1	0	1	0	0	0	0	0	1	1
407	K	1	0	1	0	1	0	42	4										63882						0	0	0	0	0	0	0	0	0	0	0	0	0	0	0	0	0	0	1	0	0		0		0
408	O	1	0	0	1	0	1	24	2										97753						0	0	0	0	0	0	0	0	0	1	0	0	0	0	0	1	0	0	1	0	0		0		0
409	H	0	1	0	0	1	0	21	2	0	0	1	0	0	0	0	0	0	67340	27.71768524	0	0	1	0	0	0	0	0	0	0	0	0	0	0	0	0	0	0	0	0	1	0	1	0	0		0		0
410	O	0	1	0	0	1	0	36	4	0	0	0	0	0	0	0	1	0	73190	29.77777778	0	0	1	0	0	0	0	0	0	0	0	0	0	0	0	0	0	0	0	0	0	1	0	0	0	0	1	0	1
411	K	1	0	0	0	1	0	29	3											32.77734518	0	0	0	1	0	0	0	0	0	0	0	0	0	0	0	0	0	0	0	0	0	1	0	0	1	0	0	1	0
412	H	0	1	0	1	0	1	30	1	0	0	0	1	0	0	0	0	0	73190	23.30905307	0	1	0	0	0	0	0	0	0	0	0	0	0	0	0	0	0	0	0	0	0	0	1	0	0		0		0
413	K	0	1	0	0	1	0	42	4										74033						1	0	0	0	0	0	0	0	0	0	0	0	0	0	0	0	0	1	0	0	1	0	1	3	0
414	N	1	0	1	0	1	0	26	3	1	0	0	0	0	0	0	0	0	52833	24.44444444	0	1	0	0	1	0	0	0	0	0	0	0	0	0	0	0	0	0	0	0	0	0	1	0	0		0		0
415	R	0	1	0	1	0	1	29	3	0	0	0	0	0	0	0	1	0	79018	22.48132907	0	1	0	0	0	0	0	0	0	0	0	0	0	0	0	0	0	0	0	0	0	0	1	0	0		0		0
416	H	1	0	1	0	1	0	25	3	1	0	0	0	0	0	0	0	0	57958	30.859375	0	0	0	1	0	0	0	0	0	0	0	0	0	0	0	0	0	0	0	0	0	0	1	0	1	0	0	0	0
417	H	1	0	0	0	1	0	31	1										91557	23.40305313	0	1	0	0	0	0	0	0	0	0	0	0	0	0	0	0	0	0	0	0	0	0	1	0	0		0		0
418	K	0	1	0	0	1	0	38	4										97753						0	0	0	0	0	0	0	0	0	0	0	0	0	0	0	0	0	0	1	0	0		0		0
419	K	1	0	0	0	1	0	41	4										65243						0	0	0	0	0	0	0	0	0	0	0	0	0	0	0	0	0	1	0	0	0	0	0	2	1
420	K	1	0	1	1	0	1	35	4										65728	28.08580029	0	0	1	0	0	0	0	0	0	0	0	0	0	0	0	0	0	0	0	0	0	1	0	1	0	0	0	3	1
421	K	1	0	0	1	0	1	29	3	0	0	1	0	0	0	0	0	0	81690	22.14532872	0	1	0	0	1	0	0	0	0	0	0	0	0	0	0	0	0	0	0	0	0	0	1	1	0	0	0	0	0
422	K	1	0	0	0	1	0	30	1										64100	21.92586441	0	1	0	0	0	0	0	0	0	0	0	0	0	0	0	0	0	0	0	0	0	1	0	0	0	0	0	1	0
423	K	1	0	0	0	1	0	39	4	1	0	0	0	0	0	0	0	0	81143						1	0	0	0	0	0	0	0	0	0	0	0	0	0	0	0	0	1	0	0	0	0	1	2	0
424	K	0	1	0	0	1	0	35	4	1	0	0	0	0	0	0	0	0	56330	30.11940191	0	0	0	1	1	0	0	1	0	0	1	0	0	0	0	0	0	0	0	0	0	1	0	0	0	0	0	1	1
425	K	0	1	0	0	1	0	39	4	0	0	1	0	0	0	0	0	0	92448	26.22222222	0	0	1	0	0	0	0	0	0	0	0	0	0	0	0	0	0	0	0	0	0	1	0	1	0	0	0	1	0
426	K	1	0	1	0	1	0	32	1	0	0	0	0	0	0	0	1	0	84086	23.50780533	0	1	0	0	0	0	0	0	0	0	0	0	0	0	0	0	0	0	0	0	0	1	0	0	0	0	0	1	0
427	J	1	0	0	1	0	1	31	1										80064						0	0	0	0	0	0	0	0	0	0	0	0	0	0	0	0	0	0	1	0	0		0		0
428	J	1	0	1	1	0	1	40	4	1	0	0	0	0	0	0	0	0	64284	23.53036634	0	1	0	0	1	0	0	0	0	0	0	0	0	0	0	0	0	0	0	0	0	1	0	0	0	0	0	2	1
429	K	1	0	1	0	1	0	34	1	0	0	0	1	0	0	0	0	0	92668	31.1634349	0	0	0	1	0	0	0	0	0	0	0	0	0	0	0	0	0	0	0	0	0	0	1	0	0		0		0
430	J	1	0	0	1	0	1	47	4	0	0	0	0	0	0	0	1	0	87088						0	0	0	1	0	0	1	0	0	0	0	0	0	0	0	0	1	1	0	1	0	0	0	1	0
431	K	1	0	1	0	1	0	20	2	0	0	1	0	0	0	0	0	0	44167						0	0	0	0	0	0	0	0	0	0	0	0	0	0	0	0	0	0	1	0	0		0		0
432	J	1	0	0	0	1	0	34	1	0	0	1	0	0	0	0	0	0	91772	24.22145329	0	1	0	0	0	1	0	0	0	0	0	0	0	0	0	0	0	0	0	0	0	1	0	1	0	0	0	1	1
433	J	1	0	1	1	0	1	26	3	0	0	1	0	0	0	0	0	0	67793						0	0	0	0	0	0	0	0	0	0	0	0	0	0	0	0	0	0	1	0	1	0	0	0	0
434	J	1	0	0	0	1	0	34	1	0	0	1	0	0	0	0	0	0	60310	23.50780533	0	1	0	0	0	0	0	0	0	0	0	0	0	0	0	0	0	0	0	0	0	0	1	0	0		0		0
435	R	0	1	0	0	1	0	28	3	0	0	1	0	0	0	0	0	0	66971	18.67093431	1	0	0	0	0	0	0	0	0	0	0	0	0	0	0	0	0	0	0	0	1	1	0	0	0	0	0	1	0
436	K	0	1	0	0	1	0	37	4	0	0	1	0	0	0	0	0	0	111284	27.96801606	0	0	1	0	1	0	0	0	0	0	0	0	0	0	0	0	0	0	0	0	0	0	1	1	0	0	0	0	0
437	K	1	0	1	1	0	1	22	2	0	0	1	0	0	0	0	0	0	49062						1	0	0	0	0	0	0	0	0	0	0	0	0	0	0	0	0	0	1	1	0	0	0	0	0
438	N	0	1	0	0	1	0	30	1	1	0	0	0	0	0	0	0	0	52528	44.61871282	0	0	0	1	1	0	0	0	0	0	0	0	0	0	0	0	0	0	0	0	0	0	1	0	0	0	0	0	0
439	J	1	0	1	0	1	0	31	1	0	0	1	0	0	0	0	0	0	55124						0	0	0	0	0	0	0	0	0	0	0	0	0	0	0	0	0	0	1	0	1	0	0	0	0
440	N	0	1	0	0	1	0	37	4	1	0	0	0	0	0	0	0	0	99523	26.89232314	0	0	1	0	1	0	0	0	0	0	0	0	0	0	0	0	0	0	0	0	0	0	1	1	0	0	0	0	0
441	K	1	0	1	0	1	0	24	2	0	0	1	0	0	0	0	0	0	60308						0	0	0	0	0	0	0	0	0	0	0	0	0	0	0	0	0	0	1	0	0		0		0
442	J	0	1	0	0	1	0	33	1	0	0	1	0	0	0	0	0	0	76248	40.16536451	0	0	0	1	1	0	0	0	0	0	0	0	0	0	0	0	0	0	0	0	0	1	0	0	1	0	0	1	1
443	J	0	1	0	0	1	0	33	1	0	0	0	0	0	0	0	1	0	89844	30.078125	0	0	0	1	0	0	0	0	0	0	0	0	0	0	0	0	0	0	0	0	0	1	0	0	1	0	1	2	1
444	D	1	0	1	0	1	0	18	2	0	0	1	0	0	0	0	0	0	56745						0	0	0	0	0	0	0	0	0	0	0	0	0	0	0	0	0	0	1	0	0		0		0
445	J	0	1	0	0	1	0	37	4	1	0	0	0	0	0	0	0	0	84086	29.0174472	0	0	1	0	0	0	0	0	0	0	0	0	0	0	0	0	0	0	0	0	0	1	0	0	0	0	0	4	0
446	J	0	1	0	0	1	0	30	1	1	0	0	0	0	0	0	0	0	60096	22.47658689	0	1	0	0	1	0	0	0	0	0	0	0	0	0	0	0	0	0	0	0	0	1	0	0	0	0	1	0	1
447	J	1	0	1	0	1	0	31	1	0	0	1	0	0	0	0	0	0	48929	23.828125	0	1	0	0	1	0	0	0	0	0	0	0	0	0	0	0	0	0	0	0	0	0	1	1	0	0	0	0	0
448	J	0	1	0	0	1	0	38	4	0	0	1	0	0	0	0	0	0	97629	40.96174364	0	0	0	1	1	1	0	0	0	0	0	0	0	0	0	0	0	0	0	0	0	0	1	1	0	0	0	0	0
449	D	1	0	1	0	1	0	19	2	0	0	1	0	0	0	0	0	0	58095						0	0	0	0	0	0	0	0	0	0	0	0	0	0	0	0	0	0	1	0	0		0		0
450	N	1	0	1	1	0	1	28	3										55342						0	0	0	0	0	0	0	0	0	0	0	0	0	0	0	0	0	0	1	0	0		0		0
451	C	1	0	1	1	0	1	34	1	0	0	1	0	0	0	0	0	0	67623	21.44578509	0	1	0	0	0	0	0	0	0	0	0	0	0	0	0	0	0	0	0	0	0	1	0	0	0	0	0	1	1
452	J	1	0	0	0	1	0	29	3	0	0	1	0	0	0	0	0	0	88254	22.48132907	0	1	0	0	1	1	0	0	0	0	0	0	0	0	0	0	0	0	0	0	0	0	1	0	0		0		0
453	D	1	0	0	0	1	1	31	1	0	0	1	0	0	0	0	0	0	79385						0	0	0	0	0	0	0	0	0	0	0	0	0	0	0	0	0	0	1	0	0		0		0
454	C	1	0	0	0	1	0	30	1										64868	30.7612462	0	0	0	1	1	0	0	0	0	0	0	0	0	0	0	0	0	0	0	0	0	0	1	0	0		0		0
455	J	1	0	0	1	0	1	39	4	1	0	0	0	0	0	0	0	0	77962	32.03125	0	0	0	1	1	0	0	1	0	0	1	0	0	0	0	0	0	0	0	0	0	0	1	1	0	0	0	0	0
456	D	1	0	0	1	0	1	33	1	0	0	1	0	0	0	0	0	0	43465						0	0	0	0	0	0	0	0	0	0	0	0	0	0	0	0	0	1	0	1	0	1	1	0	0
457	D	1	0	1	0	1	0	34	1	0	0	1	0	0	0	0	0	0	60453						0	0	0	0	0	0	0	0	0	0	0	0	0	0	0	0	0	0	1	0	0		0		0
458	J	1	0	1	0	1	0	23	2	1	0	0	0	0	0	0	0	0	75393	24.85836513	0	1	0	0	0	0	0	0	0	0	0	0	0	0	0	0	0	0	0	0	0	1	0	0	0	0	0	2	0
459	D	1	0	0	1	0	1	31	1	0	0	1	0	0	0	0	0	0	56745						0	0	0	0	0	0	0	0	0	0	0	0	0	0	0	0	0	0	1	0	0		0		0
460	C	1	0	1	0	1	0	33	1	0	1	0	0	0	0	0	0	0	58160	23.77827515	0	1	0	0	0	0	0	0	0	0	0	0	0	0	0	0	0	0	0	0	0	0	1	0	0		0		0
461	J	1	0	1	1	0	1	34	1	0	0	1	0	0	0	0	0	0	77962	23.1385071	0	1	0	0	1	0	0	1	0	0	1	0	0	0	0	0	0	0	0	0	0	1	0	0	0	0	0	1	0
462	C	0	1	0	0	1	0	32	1	0	0	0	1	0	0	0	0	0	56360	27.45493552	0	0	1	0	0	0	0	0	0	0	0	0	0	0	0	0	0	0	0	0	0	0	1	0	1	0	0	0	0
463	C	1	0	1	0	1	0	32	1										66398						1	0	0	0	0	0	0	0	0	0	0	0	0	0	0	0	0	0	1	1	0	0	0	0	0
464	C	1	0	1	0	1	0	44	4	0	0	0	0	1	0	0	0	0	54798	23.13437662	0	1	0	0	0	0	0	0	0	0	0	0	0	0	0	0	0	0	0	0	1	0	1	1	0	0	0	0	0
465	J	1	0	1	0	1	0	33	1	0	0	0	1	0	0	0	0	0	81855	25.33333333	0	0	1	0	0	0	0	0	0	0	0	0	0	0	0	0	0	0	0	0	0	0	1	1	0	0	0	0	0
466	J	0	1	0	0	1	0	40	4	0	0	1	0	0	0	0	0	0	135475						0	0	0	0	0	0	0	0	0	0	0	0	0	0	0	0	0	1	0	1	0	0	0	3	0
467	N	1	0	1	1	0	1	20	2	0	0	1	0	0	0	0	0	0	68091	21.13507052	0	1	0	0	0	0	0	0	0	0	0	0	0	0	0	0	0	0	0	0	0	0	1	0	0		0		0
468	J	0	1	0	0	1	0	38	4	1	0	0	0	0	0	0	0	0	58417	54.36326017	0	0	0	1	1	0	0	0	0	0	0	0	0	0	0	0	0	0	0	0	0	1	0	1	1	0	0	1	0
469	J	1	0	1	0	1	0	33	1	0	0	1	0	0	0	0	0	0	66772	24.81632653	0	1	0	0	0	0	0	0	0	0	0	0	0	0	0	0	0	0	0	0	0	0	1	0	0		0		0
470	J	1	0	0	0	1	0	36	4	0	0	1	0	0	0	0	0	0	67986	31.25	0	0	0	1	1	1	0	0	0	0	0	0	0	0	0	0	0	0	0	0	0	0	1	0	1	0	0	0	0
471	J	1	0	1	0	1	0	25	3										60960	20.57613169	0	1	0	0	0	0	0	0	0	0	0	0	0	0	0	0	0	0	0	0	0	0	1	0	0		0		0
472	J	0	1	0	0	1	0	28	3	1	0	0	0	0	0	0	0	0	54192	42.41689751	0	0	0	1	0	0	0	0	0	0	0	0	0	1	0	0	0	0	0	1	0	0	1	0	0		0		0
473	J	1	0	0	0	1	0	28	3	1	0	0	0	0	0	0	0	0	87938						0	0	0	0	0	0	0	0	0	0	0	0	0	0	0	0	0	0	1	0	1	0	0	0	0
474	J	1	0	1	1	0	1	38	4	1	0	0	0	0	0	0	0	0	54192	37.890625	0	0	0	1	1	0	0	1	0	0	1	0	0	0	0	0	0	0	0	0	0	1	0	0	1	0	0	1	1
475	J	1	0	1	1	0	1	31	1	1	0	0	0	0	0	0	0	0	78255	21.33821064	0	1	0	0	0	0	0	0	0	0	0	0	0	0	0	0	0	0	0	0	0	1	0	0	0	0	0	0	1
476	J	1	0	1	1	0	1	45	4	0	0	1	0	0	0	0	0	0	52528						0	0	0	1	0	0	1	0	0	0	0	0	0	0	0	0	0	0	1	1	0	0	0	0	0
477	J	0	1	0	0	1	0	38	4	1	0	0	0	0	0	0	0	0	90728	43.8195397	0	0	0	1	1	0	0	0	0	0	0	0	0	0	0	0	0	0	0	0	0	1	0	0	1	0	0	1	1
478	J	1	0	1	0	1	0	41	4	0	0	0	0	0	0	0	1	0	58759	25.91068435	0	0	1	0	0	0	0	0	0	0	0	0	0	0	0	0	0	0	0	0	0	1	0	1	0	0	0	3	1
479	J	1	0	1	1	0	1	28	3	0	0	1	0	0	0	0	0	0	66870	23.87511478	0	1	0	0	0	0	0	0	0	0	0	0	0	1	0	0	0	1	1	1	0	1	0	1	1	0	0	1	1
480	J	1	0	0	1	0	1	38	4	0	0	0	0	0	0	0	1	0	87367	20.39542144	0	1	0	0	0	0	0	0	0	0	0	0	0	0	0	0	0	0	0	0	1	0	1	0	0		0		0
481	J	0	1	0	0	1	0	34	1	0	0	1	0	0	0	0	0	0	58995	26.64359862	0	0	1	0	1	0	0	0	0	0	0	0	0	1	0	0	0	0	0	1	1	0	1	0	0		0		0
482	J	1	0	1	0	1	0	40	4	0	0	0	0	0	0	0	1	0	69870	30.22222222	0	0	0	1	0	0	0	0	0	0	0	0	0	0	0	0	0	0	0	0	0	1	0	1	0	0	0	3	1
483	O	0	1	0	0	1	0	31	1	0	0	1	0	0	0	0	0	0	88254	23.15957887	0	1	0	0	1	0	0	0	0	0	0	0	0	0	0	0	0	0	0	0	0	0	1	0	1	0	0	0	0
484	J	1	0	1	0	1	0	24	2										55193	17.96712051	1	0	0	0	0	0	0	0	0	0	0	0	0	0	0	0	0	0	0	0	0	1	0	1	1	0	0	1	0
485	N	0	1	0	1	0	1	26	3	0	0	0	0	0	0	0	1	0	61777	23.4375	0	1	0	0	0	0	0	0	0	0	0	0	0	0	0	0	0	0	0	0	0	0	1	0	0		0		0
486	J	0	1	0	0	1	0	37	4	0	1	0	0	0	0	0	0	0	52149	23.37257618	0	1	0	0	0	0	0	0	0	0	0	0	0	0	0	0	0	0	0	0	0	1	0	0	0	0	0	0	1
487	J	0	1	0	0	1	0	27	3										54192	34.89439853	0	0	0	1	1	0	0	0	0	0	0	0	0	0	0	0	0	0	0	0	0	1	0	1	0	0	1	0	1
488	J	1	0	1	1	0	1	18	2	0	0	1	0	0	0	0	0	0	92668	19.83471074	1	0	0	0	0	0	0	0	0	0	0	0	0	0	0	0	0	0	0	0	0	0	1	0	0		0		0
489	J	1	0	0	1	0	1	25	3	0	0	1	0	0	0	0	0	0	82508	41.91434233	0	0	0	1	0	0	0	0	0	0	0	0	0	0	0	0	0	0	0	0	0	0	1	0	0		0		0
490	J	1	0	1	1	0	1	31	1	0	0	1	0	0	0	0	0	0	91442	35.85643085	0	0	0	1	0	0	0	0	0	0	0	0	0	0	0	0	0	0	0	0	0	1	0	0	0	0	0	1	0
491	J	0	1	0	0	1	0	36	4	0	1	0	0	0	0	0	0	0	78214	27.34375	0	0	1	0	0	0	0	0	0	0	0	0	0	0	0	0	0	0	0	0	0	1	0	1	0	0	0	2	0
492	J	0	1	0	0	1	0	45	4	0	1	0	0	0	0	0	0	0	43527						1	0	0	0	0	0	0	0	0	0	0	0	0	0	0	0	0	1	0	1	0	0	0	5	0
493	J	1	0	1	0	1	0	34	1	0	0	1	0	0	0	0	0	0	54677	23.29590286	0	1	0	0	1	0	0	0	0	0	0	0	0	0	0	0	0	0	0	0	0	1	0	0	0	0	0	1	0
494	J	1	0	1	1	0	1	33	1										60096						0	0	0	0	0	0	0	0	0	0	0	0	0	0	0	0	0	0	1	0	0		0		0
495	J	0	1	0	0	1	0	29	3	0	0	1	0	0	0	0	0	0	58527	30.85399449	0	0	0	1	1	0	0	0	0	0	0	0	0	0	0	0	0	0	0	0	0	0	1	0	1	0	0	0	0
496	J	1	0	1	0	1	0	39	4	0	0	0	0	1	0	0	0	0	55193						1	1	0	0	0	0	0	0	0	0	0	0	0	1	1	1	0	1	0	0	0	0	1	0	0
497	N	1	0	1	1	0	1	28	3	0	0	0	0	0	0	0	0	1	53636	31.82755129	0	0	0	1	0	0	0	0	0	0	0	0	0	0	0	0	1	0	1	1	0	0	1	0	1	0	0	0	0
498	J	0	1	0	0	1	0	53	4	0	1	0	0	0	0	0	0	0	78214	25.1486054	0	0	1	0	1	0	0	0	0	0	0	0	0	0	0	0	0	0	0	0	0	0	1	0	0		0		0
499	J	0	1	0	0	1	0	38	4	0	0	1	0	0	0	0	0	0	99523	26.5625	0	0	1	0	1	0	0	0	0	0	0	0	0	0	0	0	0	0	0	0	0	1	0	0	0	0	0	0	1
500	J	1	0	1	0	1	0	27	3	0	0	1	0	0	0	0	0	0	56676	32.34375119	0	0	0	1	1	0	0	0	0	0	0	0	0	0	0	0	0	0	0	0	0	0	1	1	0	0	0	0	0
501	M	1	0	0	1	0	1	31	1										83982	30.82926277	0	0	0	1	0	0	0	0	0	0	0	0	0	0	0	0	0	0	0	0	0	0	1	0	0		0		0
502	N	1	0	1	0	1	1	26	3	0	0	0	0	0	0	1	0	0	49827	27.41500755	0	0	1	0	0	0	0	0	0	0	0	0	0	1	0	0	0	0	0	1	0	1	0	1	0	0	0	1	1
503	M	1	0	1	1	0	1	36	4	0	0	1	0	0	0	0	0	0	65215	21.50188649	0	1	0	0	0	0	0	0	0	0	0	0	0	0	0	0	0	0	0	0	1	1	0	1	0	0	0	2	0
504	J	1	0	1	0	1	0	29	3	0	0	0	1	0	0	0	0	0	66323	18.25631871	1	0	0	0	0	0	0	0	0	0	0	0	0	0	0	0	0	0	0	0	0	0	1	0	0		0		0
505	J	1	0	1	0	1	0	28	3	0	0	1	0	0	0	0	0	0	51191	27.48943851	0	0	1	0	0	0	0	1	0	0	1	0	0	0	0	0	0	0	0	0	0	1	0	1	0	0	1	1	1
506	J	1	0	1	0	1	0	44	4	0	1	0	0	0	0	0	0	0	52833	26.5625	0	0	1	0	0	0	0	0	0	0	0	0	0	0	0	0	0	0	0	0	0	1	0	0	0	0	0	0	0
507	J	0	1	0	1	0	1	41	4	0	0	1	0	0	0	0	0	0	92380						0	0	0	0	0	0	0	0	0	0	0	0	0	0	0	0	0	1	0	0	0	0	0	1	0
508	J	0	1	0	1	0	1	29	3	0	1	0	0	0	0	0	0	0	65192						0	0	0	0	0	0	0	0	0	0	0	0	0	0	0	0	0	0	1	0	0		0		0
509	J	0	1	0	0	1	0	39	4	0	1	0	0	0	0	0	0	0	54677	31.24523701	0	0	0	1	1	0	0	0	0	0	0	0	0	0	0	0	0	0	0	0	0	1	0	0	0	0	0	1	1
510	J	0	1	0	0	1	0	35	4	0	0	1	0	0	0	0	0	0	91237	30.38501561	0	0	0	1	0	0	0	0	0	0	0	0	0	0	0	0	0	0	0	0	0	0	1	1	0	0	0	0	0
511	J	1	0	0	0	1	0	28	3	0	0	1	0	0	0	0	0	0	66971	27.58732606	0	0	1	0	0	0	0	0	0	0	0	0	0	0	0	0	0	0	0	0	0	0	1	0	0		0		0
512	J	0	1	0	1	0	1	57	4	0	1	0	0	0	0	0	0	0	87373	29.41176471	0	0	1	0	1	0	0	0	0	0	0	0	0	1	0	0	0	0	0	1	1	0	1	0	0	0	0	0	0
513	J	1	0	0	0	1	0	32	1	0	0	1	0	0	0	0	0	0		44.24630496	0	0	0	1	1	0	0	0	0	0	0	0	0	0	0	0	0	0	1	1	0	1	0	0	0	0	0	0	1
514	E	1	0	0	1	0	1	27	3																1	0	0	0	0	0	0	0	0	0	0	0	0	0	0	0	0	0	1	0	0		0		0
515	E	1	0	0	1	0	1	26	3	0	0	0	0	0	0	0	1	0	57107	23.38714482	0	1	0	0	0	0	0	0	0	0	0	0	0	0	0	0	0	0	0	0	0	0	1	0	0		0		0
516	M	1	0	0	0	1	0	24	2	0	0	1	0	0	0	0	0	0	65471						0	0	0	0	0	0	0	0	0	0	0	0	0	0	0	0	0	0	1	0	0		0		0
517	I	1	0	1	0	1	0	36	4										71732						1	0	0	0	0	0	0	0	0	0	0	0	0	0	0	0	0	0	1	0	0		0		0
518	R	1	0	1	0	1	0	30	1	0	0	1	0	0	0	0	0	0	55165						0	0	0	0	0	0	0	0	0	0	0	0	0	0	0	0	0	0	1	0	0		0		0
519	I	1	0	0	0	1	0	24	2	0	0	1	0	0	0	0	0	0	64290						0	0	0	0	0	0	0	0	0	0	0	0	0	0	0	0	0	0	1	0	1	0	0	0	0
520	I	1	0	0	0	1	0	35	4										74815						0	0	0	0	0	0	0	0	0	0	0	0	0	0	0	0	1	0	1	0	0		0		0
521	M	1	0	0	0	1	0	41	4	0	0	0	1	0	0	0	0	0	72106	23.62444749	0	1	0	0	1	0	0	0	0	0	0	0	0	0	0	0	0	0	0	0	0	1	0	1	0	0	0	1	1
522	I	1	0	1	0	1	0	27	3	0	0	1	0	0	0	0	0	0	55165	31.55035663	0	0	0	1	0	0	0	0	0	0	0	0	0	0	0	0	0	0	0	0	0	1	0	1	0	0	0	0	0
523	I	0	1	0	0	1	0	43	4	0	0	0	0	0	0	0	1	0	54125						1	0	0	0	0	0	0	0	0	0	0	0	0	0	0	0	0	0	1	1	0	0	0	0	0
524	M	0	1	0	1	0	1	32	1										72106	21.29529475	0	1	0	0	1	0	0	0	0	0	0	0	0	0	0	0	0	0	0	0	0	1	0	0	0	0	0	0	1
525	I	1	0	0	0	1	0	29	3	0	0	1	0	0	0	0	0	0	96748	26.26226092	0	0	1	0	0	0	0	0	0	0	0	0	0	0	0	0	0	0	0	0	0	0	1	0	0		0		0
526	P	0	1	0	0	1	0	32	1	0	0	1	0	0	0	0	0	0	67995	36.1794023	0	0	0	1	0	0	0	0	0	0	0	0	0	0	0	0	0	0	0	0	0	1	0	0	1	0	0	1	0
527	P	0	1	0	0	1	0	28	3										61125						0	0	0	0	0	0	0	0	0	0	0	0	0	0	0	0	1	1	0	1	0	0	0	1	0
528	N	0	1	0	1	0	1	33	1										56555	41.79246017	0	0	0	1	0	1	0	0	0	0	0	0	0	0	0	0	0	0	0	0	0	1	0	1	0	0	0	4	0
529	N	0	1	0	0	1	0	37	4										61125	34.7017087	0	0	0	1	0	0	0	0	0	0	0	0	0	1	0	0	0	0	0	1	1	0	1	0	0		0		0
530	N	1	0	1	0	1	0	33	1										57280						0	0	0	0	0	0	0	0	0	0	0	0	0	0	0	0	0	0	1	0	0		0		0
531	L	0	1	0	0	1	0	26	3										65353	33.14539362	0	0	0	1	0	0	1	0	0	0	0	0	0	0	0	0	0	0	0	0	0	1	0	0	0	0	0	2	0
532	L	0	1	0	0	1	0	35	4										76391						1	0	0	0	0	0	0	0	0	0	0	0	0	0	0	0	0	0	1	0	0		0		0
533	R	0	1	0	0	1	0	27	3	0	0	1	0	0	0	0	0	0	56089	41.91434233	0	0	0	1	0	0	0	0	0	0	0	0	0	0	0	0	0	0	0	0	1	1	0	0	0	0	0	1	0
534	L	1	0	1	0	1	0	19	2	0	0	0	0	1	0	0	0	0	57314						0	0	0	0	0	0	0	0	0	0	0	0	0	0	0	0	0	0	1	0	0		0		0
535	N	0	1	0	0	1	0	30	1										68091	31.00983082	0	0	0	1	0	0	0	0	0	0	0	0	0	0	0	0	0	0	0	0	0	0	1	1	0	0	0	0	0
536	N	1	0	1	0	1	0	34	1										63435	36.80011913	0	0	0	1	0	0	0	0	0	0	0	0	0	0	0	0	0	0	0	0	0	1	0	0	0	0	0	1	0
537	N	1	0	1	0	1	0	22	2										55282	21.08847642	0	1	0	0	0	0	0	0	0	0	0	0	0	0	0	0	0	0	0	0	0	0	1	0	0		0		0
538	L	0	1	0	0	1	0	35	4	0	0	1	0	0	0	0	0	0	60177						0	0	0	0	0	0	0	0	0	0	0	0	0	0	0	0	0	1	0	0	0	0	1	1	1
539	L	0	1	0	0	1	0	38	4										66893						0	0	0	0	0	0	0	0	0	0	0	0	0	0	0	0	0	1	0	1	0	0	0	0	1
540	N	1	0	1	1	0	1	23	2										115404	24.96146853	0	1	0	0	0	0	0	0	0	0	0	0	0	0	0	0	0	0	0	0	0	0	1	0	0		0		0
541	L	1	0	0	0	1	0	36	4										63448	36.02402321	0	0	0	1	0	0	0	0	0	0	0	0	0	0	0	0	0	1	1	1	0	1	0	0	0	0	0	2	1
542	N	1	0	1	0	1	0	23	2										56889	39.40730807	0	0	0	1	0	0	0	0	0	0	0	0	0	0	0	0	0	0	0	0	0	0	1	1	0	0	0	0	0
543	N	1	0	1	1	0	1	30	1	0	0	1	0	0	0	0	0	0	76248	27.92211801	0	0	1	0	0	0	0	0	0	0	0	0	0	0	0	0	0	0	0	0	0	0	1	0	0		0		0
544	N	1	0	0	0	1	0	34	1										88362	21.75907737	0	1	0	0	0	0	0	0	0	0	0	0	0	0	0	0	0	0	0	0	0	0	1	0	0		0		0
545	N	1	0	0	0	1	0	30	1	0	0	1	0	0	0	0	0	0	61510	32.487885	0	0	0	1	0	0	0	0	0	0	0	0	0	0	0	0	0	0	0	0	0	0	1	0	0		0		0
546	Q	1	0	1	1	0	1	36	4										54114	24.73597711	0	1	0	0	0	0	0	0	0	0	0	0	0	0	0	0	0	0	0	0	0	1	0	1	0	0	0	2	0
547	N	1	0	1	1	0	1	33	1										87406	26.45127486	0	0	1	0	0	0	0	0	0	0	0	0	0	0	0	0	0	0	0	0	0	1	0	1	0	0	0	4	0
548	N	1	0	1	1	0	1	22	2	0	0	1	0	0	0	0	0	0	78692						0	0	0	0	0	0	0	0	0	0	0	0	0	0	0	0	0	0	1	0	0		0		0
549	N	0	1	0	0	1	0	35	4										84459	25.82271013	0	0	1	0	1	0	0	0	0	0	0	0	0	0	0	0	0	0	0	0	0	1	0	0	0	0	0	1	1
550	Q	1	0	1	0	1	0	26	3	0	0	1	0	0	0	0	0	0	66893	23.82986471	0	1	0	0	0	0	0	0	0	0	0	0	0	0	0	0	0	0	0	0	0	0	1	0	0		0		0
551	N	1	0	1	0	1	0	22	2										56858	28.28893045	0	0	1	0	0	0	0	0	0	0	0	0	0	0	0	0	0	0	0	0	1	0	1	0	0		0		0
552	N	0	1	0	0	1	0	33	1	0	0	1	0	0	0	0	0	0	65037	31.00005927	0	0	0	1	0	0	0	0	0	0	0	0	0	0	0	0	0	0	0	0	0	1	0	0	0	0	0	3	0
553	Q	1	0	1	0	1	0	31	1										68975	36.38874713	0	0	0	1	0	0	0	0	0	0	0	0	0	0	0	0	0	0	0	0	0	0	1	0	1	0	0	0	0
554	N	1	0	0	1	0	1	21	2										90154	19.38713734	1	0	0	0	0	0	0	0	0	0	0	0	0	0	0	0	0	0	0	0	0	0	1	0	0		0		0
555	Q	1	0	0	1	0	1	26	3	0	0	1	0	0	0	0	0	0	47365						0	0	0	0	0	0	0	0	0	0	0	0	0	0	0	0	0	0	1	0	0		0		0
556	Q	0	1	0	0	1	0	22	2										65037	22.96572415	0	1	0	0	1	0	0	0	0	0	0	0	0	0	0	0	0	0	0	0	0	0	1	0	0		0		0
557	Q	0	1	0	0	1	0	38	4										61510	23.6289385	0	1	0	0	0	0	0	0	0	0	0	0	0	0	0	0	0	0	0	0	0	0	1	0	1	0	0	0	0
558	Q	1	0	0	0	1	0	40	4										67466						0	0	0	0	0	0	0	0	0	0	0	0	0	0	0	0	0	0	1	0	0	0	0	0	0
559	Q	1	0	0	0	1	0	35	4	0	0	1	0	0	0	0	0	0	54341	38.27498563	0	0	0	1	0	0	0	0	0	0	0	0	0	0	0	0	0	0	0	0	0	1	0	0	0	0	0	1	1
560	Q	1	0	0	0	1	0	33	1																1	0	0	0	0	0	0	0	0	0	0	0	0	0	0	0	0	0	1	0	0		0		0
561	Q	1	0	1	0	1	0	31	1										48481	34.01102472	0	0	0	1	1	0	0	0	0	0	0	0	0	0	0	0	0	0	0	0	0	0	1	0	0		0		0
562	Q	1	0	1	0	1	0	37	4										51928	30.20603525	0	0	0	1	0	0	0	1	1	0	0	0	0	0	0	0	0	0	0	0	0	0	1	1	0	0	0	0	0
563	Q	0	1	0	0	1	0	23	2	0	0	1	0	0	0	0	0	0	45262	25.60489131	0	0	1	0	0	0	0	0	0	0	0	0	0	0	0	0	0	0	0	0	0	0	1	0	1	0	0	0	0
564	Q	1	0	1	0	1	1	24	2	0	0	1	0	0	0	0	0	0							0	0	0	0	0	0	0	0	0	0	0	0	0	0	0	0	0	1	0	0	0	0	0	1	0
565	H	0	1	0	0	1	0	27	3	0	0	1	0	0	0	0	0	0		23.33768443	0	1	0	0	0	0	0	0	0	0	0	0	0	0	0	0	0	0	0	0	0	0	1	0	0		0		0
566	H	1	0	1	0	1	0	30	1	0	0	1	0	0	0	0	0	0		20.69712933	0	1	0	0	0	0	0	0	0	0	0	0	0	0	0	0	0	0	0	0	0	0	1	0	0	0	0	0	0
567	H	1	0	1	0	1	0	27	3										85103	22.44444444	0	1	0	0	0	0	0	0	0	0	0	0	0	0	0	0	0	0	0	0	0	0	1	0	0		0		0
568	O	1	0	1	0	1	0	32	1	0	0	0	0	0	0	0	1	0	90407	25.42343902	0	0	1	0	0	0	0	0	0	0	0	0	0	0	0	0	0	0	0	0	0	0	1	0	0		0		0
569	O	1	0	1	0	1	0	25	3	1	0	0	0	0	0	0	0	0	79483	23.88698453	0	1	0	0	0	0	0	0	0	0	0	0	0	0	0	0	0	0	0	0	0	0	1	0	1	0	0	0	0
570	O	0	1	0	0	1	0	35	4	0	0	1	0	0	0	0	0	0	76254	24.99173587	0	1	0	0	0	0	0	0	0	0	0	0	0	0	0	0	0	0	0	0	0	0	1	0	0		0		0
571	O	1	0	1	0	1	0	36	4	0	0	1	0	0	0	0	0	0	86230	31.99217133	0	0	0	1	0	0	0	0	0	0	0	0	0	0	0	0	0	0	0	0	0	1	0	1	1	0	0	3	0
572	O	1	0	1	1	0	1	37	4	0	0	1	0	0	0	0	0	0		51.8487762	0	0	0	1	1	0	0	0	0	0	0	0	0	0	0	0	0	1	1	1	0	1	0	1	0	0	0	1	0
573	H	1	0	1	0	1	0	34	1	1	0	0	0	0	0	0	0	0							1	0	0	0	0	0	0	0	0	0	0	0	0	0	0	0	1	1	0	1	0	0	0	3	0
574	H	1	0	1	0	1	0	41	4	1	0	0	0	0	0	0	0	0							1	0	0	1	0	0	1	0	0	0	0	0	0	0	0	0	0	0	1	0	0		0		0
575	H	1	0	1	1	0	1	39	4	1	0	0	0	0	0	0	0	0							1	0	0	1	0	0	1	0	0	0	0	0	0	0	0	0	0	0	1	1	0	0	0	0	0
576	H	1	0	1	0	1	0	33	1	0	0	1	0	0	0	0	0	0							1	0	0	0	0	0	0	0	0	0	0	0	0	0	0	0	0	0	1	0	0		0		0
577	H	1	0	1	0	1	0	35	4	0	0	1	0	0	0	0	0	0		32.42850944	0	0	0	1	1	0	0	0	0	0	0	0	0	0	0	0	0	0	0	0	0	0	1	1	0	0	0	0	0
578	H	1	0	1	0	1	0	22	2	0	0	1	0	0	0	0	0	0		30.89789045	0	0	0	1	1	0	0	0	0	0	0	0	0	0	0	0	0	0	0	0	0	0	1	0	0		0		0
579	H	1	0	1	0	1	0	29	3	0	0	1	0	0	0	0	0	0							0	0	0	0	0	0	0	0	0	0	0	0	0	0	0	0	0	0	1	0	0		0		0
580	H	0	1	0	0	1	0	37	4	0	0	1	0	0	0	0	0	0							1	0	0	0	0	0	0	0	0	0	0	0	0	0	0	0	0	1	0	0	0	0	0	2	1
581	H	1	0	1	1	0	1	26	3										89043	32.44183959	0	0	0	1	0	0	0	0	0	0	0	0	0	0	0	0	0	0	0	0	0	0	1	0	0		0		0
582	O	0	1	0	0	1	0	37	4	0	0	1	0	0	0	0	0	0	73667	26.93375978	0	0	1	0	0	0	0	1	0	0	1	0	0	0	0	0	0	0	0	0	0	0	1	0	0		0		0
583	O	0	1	0	0	1	1	30	1	0	0	1	0	0	0	0	0	0	85103	38.31765746	0	0	0	1	0	0	0	0	0	0	0	0	0	0	0	0	0	0	0	0	0	1	0	0	0	0	0	1	0
584	K	1	0	1	0	1	0	22	2										68159						0	0	0	0	0	0	0	0	0	0	0	0	0	0	0	0	0	0	1	0	0		0		0
585	K	1	0	0	0	1	0	37	4										86582						0	1	0	0	0	0	0	0	0	0	0	0	0	0	0	0	0	0	1	0	0		0		0
586	K	1	0	0	0	1	0	29	3										62978						1	0	0	0	0	0	0	0	0	0	0	0	0	0	0	0	0	0	1	0	0		0		0
587	K	1	0	0	0	1	0	28	3										74056						0	0	0	0	0	0	0	0	0	0	0	0	0	0	0	0	1	1	0	0	0	0	1	1	1
588	K	1	0	0	1	0	1	26	3	0	0	0	0	0	0	0	1	0	77442	34.01175799	0	0	0	1	0	0	0	0	0	0	0	0	0	0	0	0	0	0	0	0	0	0	1	0	1	0	0	0	0
589	K	0	1	0	0	1	0	34	1	1	0	0	0	0	0	0	0	0	74191	30.95736242	0	0	0	1	0	0	0	0	0	0	0	0	0	0	0	0	0	0	0	0	0	1	0	0	0	0	0	2	0
590	K	1	0	1	0	1	0	34	1										108043	35.96333494	0	0	0	1	1	0	0	0	0	0	0	0	0	0	0	0	0	0	0	0	0	1	0	1	0	0	1	0	1
591	K	1	0	0	0	1	0	41	4										88769						0	1	0	0	0	0	0	0	0	0	0	0	0	0	0	0	1	1	0	1	0	0	0	1	1
592	K	1	0	1	0	1	0	35	4										88769	23.91198892	0	1	0	0	0	0	0	0	0	0	0	0	0	0	0	0	0	0	0	0	0	1	0	0	0	0	0	2	1
593	K	0	1	0	0	1	0	27	3	1	0	0	0	0	0	0	0	0	76750	31.24499279	0	0	0	1	0	0	0	0	0	0	0	0	0	0	0	0	0	0	0	0	1	0	1	0	1	0	0	0	0
594	K	1	0	0	0	1	0	32	1										107937	24.88859906	0	1	0	0	0	0	0	0	0	0	0	0	0	0	0	0	0	0	0	0	0	1	0	1	0	0	0	1	0
595	K	0	1	0	0	1	0	32	1										77442	45.54646424	0	0	0	1	0	0	0	1	1	0	0	0	0	0	0	0	0	0	0	0	0	0	1	0	0		0		0
596	K	1	0	1	1	0	1	25	3										71122						0	0	0	0	0	0	0	0	0	0	0	0	0	0	0	0	0	0	1	0	0		0		0
597	D	1	0	0	0	1	1	28	3	0	0	1	0	0	0	0	0	0	40934						0	0	0	0	0	0	0	0	0	0	0	0	0	0	0	0	0	0	1	0	0		0		0
598	D	1	0	0	1	0	1	21	2	0	0	1	0	0	0	0	0	0	49320						0	0	0	0	0	0	0	0	0	0	0	0	0	0	0	0	0	0	1	0	0		0		0
599	D	1	0	1	0	1	1	25	3	0	0	1	0	0	0	0	0	0	54724						0	0	0	0	0	0	0	0	0	0	0	0	0	0	0	0	0	0	1	0	0		0		0
600	D	1	0	1	1	0	1	33	1	0	0	1	0	0	0	0	0	0	79385						0	0	0	0	0	0	0	0	0	0	0	0	0	0	0	0	0	0	1	1	0	0	0	0	0
601	K	1	0	0	0	1	0	24	2											22.66122499	0	1	0	0	1	0	0	0	0	0	0	0	0	0	0	0	0	0	0	0	0	0	1	0	0		0		0
602	K	1	0	0	0	1	0	28	3										80064	36.31618773	0	0	0	1	1	0	0	0	0	0	0	0	0	0	0	0	0	0	0	0	1	0	1	0	0		0		0
603	K	1	0	0	0	1	0	30	1	0	0	1	0	0	0	0	0	0	62163						1	0	0	0	0	0	0	0	0	0	0	0	0	0	0	0	0	1	0	0	0	0	0	2	0
604	D	1	0	0	0	1	0	40	4	0	0	1	0	0	0	0	0	0	72806						0	0	0	0	0	0	0	0	0	0	0	0	0	0	0	0	0	1	0	1	0	0	0	2	0
605	K	1	0	0	1	0	1	30	1										80064						1	0	0	0	0	0	0	0	0	0	0	0	0	0	0	0	0	0	1	0	0		0		0
606	C	1	0	1	0	1	0	28	3	0	0	0	1	0	0	0	0	0	65152	35.14478949	0	0	0	1	0	0	0	0	0	0	0	0	0	0	0	0	0	0	0	0	0	0	1	0	0		0		0
607	C	0	1	0	0	1	1	38	4	0	0	1	0	0	0	0	0	0	96699	26.2583176	0	0	1	0	0	0	0	0	0	0	0	0	0	0	0	0	0	0	0	0	1	0	1	0	0		0		0
608	C	0	1	0	0	1	0	36	4										55008	29.66291746	0	0	1	0	0	0	0	0	0	0	0	0	0	0	0	0	0	0	0	0	1	1	0	0	0	0	1	2	1
609	C	0	1	0	0	1	0	41	4	0	0	1	0	0	0	0	0	0	75526	24.14117819	0	1	0	0	0	0	0	0	0	0	0	0	0	0	0	0	0	0	0	0	0	1	0	0	0	0	0	1	0
610	C	1	0	1	0	1	0	31	1										53025	22.8629505	0	1	0	0	1	0	0	0	0	0	0	0	0	0	0	0	0	0	0	0	0	0	1	0	0		0		0
611	J	1	0	1	0	1	0	28	3	0	0	1	0	0	0	0	0	0	79431	46.48681603	0	0	0	1	1	0	0	0	0	0	0	0	0	0	0	0	0	0	0	0	0	1	0	0	0	0	0	0	1
612	C	1	0	0	0	1	0	38	4										50125						0	0	0	0	0	0	0	0	0	0	0	0	0	0	0	0	0	0	1	0	1	0	0	0	0
613	C	1	0	1	1	0	1	44	4	0	0	0	0	0	0	0	0	1	66269						1	0	0	0	0	0	0	0	0	0	0	0	0	0	0	0	0	0	1	1	0	0	0	0	0
614	J	1	0	1	0	1	0	27	3	0	0	1	0	0	0	0	0	0	68644	27.60945176	0	0	1	0	0	0	0	0	0	0	0	0	0	0	0	0	0	0	0	0	0	1	0	0	0	0	1	0	1
615	J	0	1	0	0	1	0	24	2	0	0	1	0	0	0	0	0	0	84491	23.93606231	0	1	0	0	1	0	0	0	0	0	0	0	0	0	0	0	0	0	0	0	0	1	0	0	1	0	0	2	1
616	J	0	1	0	0	1	0	31	1	0	0	1	0	0	0	0	0	0	59723	24.38652644	0	1	0	0	1	0	0	0	0	0	0	0	0	0	0	0	0	0	0	0	0	0	1	0	0		0		0
617	J	1	0	0	1	0	1	40	4	1	0	0	0	0	0	0	0	0	47408						0	0	0	0	0	0	0	0	0	0	0	0	0	0	0	0	0	1	0	1	0	0	0	1	0
618	J	0	1	0	1	0	1	35	4	0	1	0	0	0	0	0	0	0	56330						0	0	0	1	0	0	1	0	0	0	0	0	0	0	0	0	0	0	1	1	0	0	0	0	0
619	J	1	0	1	0	1	0	33	1	0	0	1	0	0	0	0	0	0	43816	31.14186851	0	0	0	1	0	0	0	0	0	0	0	0	0	0	0	0	0	0	0	0	0	0	1	0	0	0	0	0	0
620	N	1	0	1	0	1	0	39	4										81855	25.85268066	0	0	1	0	0	0	0	0	0	0	0	0	0	0	0	0	0	0	0	0	0	0	1	0	0		0		0
621	N	1	0	1	0	1	0	31	1										53415						0	0	0	0	0	0	0	0	0	0	0	0	0	0	0	0	0	0	1	0	0		0		0
622	N	0	1	0	0	1	0	30	1										57001						0	0	0	0	0	0	0	0	0	0	0	0	0	0	0	0	0	1	0	0	0	0	0	1	0
623	N	1	0	1	0	1	0	32	1										64436						0	0	0	0	0	0	0	0	0	0	0	0	0	0	0	0	0	1	0	0	0	0	0	1	0
624	N	1	0	1	0	1	0	35	4	0	0	1	0	0	0	0	0	0	75206	30.76565892	0	0	0	1	0	0	0	0	0	0	0	0	0	0	0	0	0	0	0	0	0	0	1	0	0		0		0
625	N	1	0	1	0	1	0	30	1										66772	46.34508936	0	0	0	1	0	0	0	0	0	0	0	0	0	0	0	0	0	0	0	0	0	0	1	0	0		0		0
626	N	1	0	1	0	1	0	34	1	0	0	1	0	0	0	0	0	0	66893	34.56862075	0	0	0	1	0	0	0	0	0	0	0	0	0	0	0	0	0	0	0	0	0	0	1	0	1	0	0	0	0
627	N	1	0	1	0	1	0	26	3	0	0	1	0	0	0	0	0	0	69957	37.25169503	0	0	0	1	1	0	0	0	0	0	0	0	0	0	0	0	0	0	0	0	0	0	1	0	0		0		0
628	N	1	0	1	1	0	1	25	3	0	0	1	0	0	0	0	0	0	91133	25.9375006	0	0	1	0	0	0	0	0	0	0	0	0	0	0	0	0	0	0	0	0	0	0	1	0	0		0		0
629	N	0	1	0	0	1	0	23	2										63198	21.78757801	0	1	0	0	0	1	0	0	0	0	0	0	0	0	0	0	0	1	1	1	0	0	1	0	0		0		0
630	N	0	1	0	0	1	0	29	3	0	0	1	0	0	0	0	0	0	64100						0	0	0	0	0	0	0	0	0	0	0	0	0	0	0	0	0	0	1	1	0	0	0	0	0
631	C	0	1	0	0	1	0	31	1	0	0	0	0	0	0	0	1	0	65152	30.24199761	0	0	0	1	1	0	0	0	0	0	0	0	0	0	0	0	0	0	0	0	0	1	0	1	0	0	0	1	0
[truncated: 141 more columns]
